# Supplementary material for: Complete genome sequence and genetic features of a novel Pseudomonas sp. isolate (CAM1A) from tsetse fly gut captured in Dodeo, Cameroon
Source: BMC Genom Data. 2025 Dec 13;27:11. doi: 10.1186/s12863-025-01398-z (PMC12822146; doi:10.1186/s12863-025-01398-z)
Supplement: Supplementary file 1 — Supplementary Material 1: KmerFinder results for species identification [file 12863_2025_1398_MOESM1_ESM.xlsx]

## Sheet: Table S2- dDDH
Type Strain Genome Server
Query strain	Subject strain	dDDH (d0, in %)	C.I. (d0, in %)	dDDH (d4, in %)	C.I. (d4, in %)	dDDH (d6, in %)	C.I. (d6, in %)	G+C content difference (in %)
'Clone1A.contigs'	Pseudomonas soli LMG 27941	81.2	[77.3 - 84.5]	57.3	[54.5 - 60.0]	78.9	[75.4 - 81.9]	0.31
'Clone1A.contigs'	Pseudomonas maumuensis COW77	79.6	[75.6 - 83.0]	54	[51.3 - 56.7]	76.6	[73.1 - 79.7]	0.19
'Clone1A.contigs'	Pseudomonas peradeniyensis BW13M1	76.5	[72.5 - 80.1]	44.3	[41.8 - 46.9]	70.6	[67.1 - 73.8]	0.32
'Clone1A.contigs'	Pseudomonas mosselii DSM 17497	69.1	[65.2 - 72.7]	42.6	[40.1 - 45.1]	63.9	[60.6 - 67.2]	0.3
'Clone1A.contigs'	Pseudomonas muyukensis COW39	66.9	[63.1 - 70.5]	37.3	[34.9 - 39.9]	60	[56.8 - 63.2]	0.8
'Clone1A.contigs'	Pseudomonas xantholysinigenes RW9S1A	66	[62.2 - 69.6]	36.1	[33.7 - 38.6]	58.7	[55.5 - 61.9]	0.15
'Clone1A.contigs'	Pseudomonas sichuanensis WCHPs060039	52.3	[48.8 - 55.7]	35.1	[32.6 - 37.6]	47.9	[44.9 - 50.9]	0.44
'Clone1A.contigs'	Pseudomonas oryziphila 1257T	53.8	[50.3 - 57.2]	34.7	[32.3 - 37.2]	48.9	[45.9 - 52.0]	0.55
'Clone1A.contigs'	Pseudomonas entomophila L48	63.8	[60.1 - 67.4]	34.6	[32.2 - 37.1]	56.4	[53.2 - 59.5]	0.15
'Clone1A.contigs'	Pseudomonas xanthosomatis COR54	49.5	[46.1 - 53.0]	32.9	[30.5 - 35.4]	45	[42.0 - 48.0]	0.12
'Clone1A.contigs'	Pseudomonas fakonensis COW40	50.2	[46.8 - 53.7]	32.8	[30.3 - 35.3]	45.5	[42.5 - 48.5]	0.04
'Clone1A.contigs'	Pseudomonas asiatica JCM 32716T	42.7	[39.4 - 46.2]	30.4	[28.0 - 32.9]	39	[36.0 - 42.0]	1.76
'Clone1A.contigs'	Pseudomonas wayambapalatensis RW3S1	48.5	[45.1 - 51.9]	29.2	[26.8 - 31.7]	42.8	[39.8 - 45.8]	1
'Clone1A.contigs'	Pseudomonas taiwanensis DSM 21245	42.6	[39.2 - 46.1]	28.5	[26.1 - 31.0]	38.2	[35.3 - 41.3]	2.45
