# Supplementary material for: Complete genome sequence and genetic features of a novel Pseudomonas sp. isolate (CAM1A) from tsetse fly gut captured in Dodeo, Cameroon
Source: BMC Genom Data. 2025 Dec 13;27:11. doi: 10.1186/s12863-025-01398-z (PMC12822146; doi:10.1186/s12863-025-01398-z)
Supplement: Supplementary file 2 — Supplementary Material 2: Pairwise comparisons in Type Strain Genome Server [file 12863_2025_1398_MOESM2_ESM.xlsx]

## Sheet: Table S3a-paeruginosa
Table S4a. Pseudomonas sp. CAM1A MLST result using paeruginosa profile
Locus	Identity	Coverage	Alignment Length	Allele Length	Gaps	Allele
acsA						No hit found
aroE						No hit found
guaA						No hit found
mutL						No hit found
nuoD	95.082	100	366	366	0	nuoD_168*
ppsA						No hit found
trpE						No hit found
mlst Profile: paeruginosa
Organism: Pseudomonas aeruginosa
Nearest ST: 4249
Notes: * alleles with less than 100% identity found
* nuoD: Novel allele, ST may indicate nearest ST.

## Sheet: Table S3b-pfluorescens
Table S4b. Pseudomonas sp. CAM1A MLST result using pfluorescens profile
Locus	Identity	Coverage	Alignment Length	Allele Length	Gaps	Allele
glnS						No hit found
gyrB						No hit found
ileS						No hit found
nuoD						No hit found
recA						No hit found
rpoB						No hit found
rpoD						No hit found
mlst Profile: pfluorescens
Organism: Pseudomonas fluorescens
Notes: No MLST loci was found in the input data, make sure that the correct MLST scheme was chosen

## Sheet: Table S3c-pputida
Table S4c. Pseudomonas sp. CAM1A MLST result using pputida profile
Locus	Identity	Coverage	Alignment Length	Allele Length	Gaps	Allele
argS	96.9945	100	366	366	0	argS_25*
gyrB	98.3636	99.8185	550	551	0	gyrB_81?*
ileS	98.2955	99.811	528	529	0	ileS_104?*
nuoC	97.7733	100	494	494	0	nuoC_78*
ppsA	97.5952	100	499	499	0	ppsA_154*
recA	97.4453	99.8179	548	549	0	recA_45?*
rpoB	99.6622	100	296	296	0	rpoB_44*
rpoD	97.541	100	488	488	0	rpoD_103*
mlst Profile: pputida
Organism: Pseudomonas putida
Nearest ST: 104
Notes: ?* alleles with less than 100% identity and 100% coverages found
?* gyrB: Imperfect hit, ST can not be trusted!
?* recA: Imperfect hit, ST can not be trusted!
* nuoC: Novel allele, ST may indicate nearest ST.
* rpoB: Novel allele, ST may indicate nearest ST.
* argS: Novel allele, ST may indicate nearest ST.
* rpoD: Novel allele, ST may indicate nearest ST.
?* ileS: Imperfect hit, ST can not be trusted!
* ppsA: Novel allele, ST may indicate nearest ST.
