# Supplementary material for: Complete genome sequence and genetic features of a novel Pseudomonas sp. isolate (CAM1A) from tsetse fly gut captured in Dodeo, Cameroon
Source: BMC Genom Data. 2025 Dec 13;27:11. doi: 10.1186/s12863-025-01398-z (PMC12822146; doi:10.1186/s12863-025-01398-z)
Supplement: Supplementary file 3 — Supplementary Material 3: Pseudomonas sp. CAM1A MLST results [file 12863_2025_1398_MOESM3_ESM.xlsx]

## Sheet: Table S4a-genes
ID	Genes	Function	Name
TIGR00133	gatB	Protein synthesis	aspartyl/glutamyl-tRNA(Asn/Gln) amidotransferase, B subunit
TIGR00055	uppS	Cell envelope	di-trans,poly-cis-decaprenylcistransferase
TIGR00119	acolac_sm	Amino acid biosynthesis	acetolactate synthase, small subunit
TIGR00118	acolac_lg	Amino acid biosynthesis	acetolactate synthase, large subunit, biosynthetic type
TIGR00132	gatA	Protein synthesis	aspartyl/glutamyl-tRNA(Asn/Gln) amidotransferase, A subunit
TIGR02012	tigrfam_recA	DNA metabolism	protein RecA
TIGR00138	rsmG_gidB	Protein synthesis	16S rRNA (guanine(527)-N(7))-methyltransferase RsmG
TIGR00110	ilvD	Amino acid biosynthesis	dihydroxy-acid dehydratase
TIGR01830	3oxo_ACP_reduc	Fatty acid and phospholipid metabolism	3-oxoacyl-[acyl-carrier-protein] reductase
TIGR00150	T6A_YjeE	Protein synthesis	tRNA threonylcarbamoyl adenosine modification protein YjeE
TIGR00595	priA	DNA metabolism	primosomal protein N'
TIGR03723	T6A_TsaD_YgjD	Protein synthesis	tRNA threonylcarbamoyl adenosine modification protein TsaD
TIGR00767	rho	Transcription	transcription termination factor Rho
TIGR00409	proS_fam_II	Protein synthesis	proline--tRNA ligase
TIGR01083	nth	DNA metabolism	endonuclease III
TIGR00577	fpg	DNA metabolism	DNA-formamidopyrimidine glycosylase
TIGR00420	trmU	Protein synthesis	tRNA (5-methylaminomethyl-2-thiouridylate)-methyltransferase
TIGR00232	tktlase_bact	Energy metabolism	transketolase
TIGR00422	valS	Protein synthesis	valine--tRNA ligase
TIGR00216	ispH_lytB	Biosynthesis of cofactors, prosthetic groups, and carriers	4-hydroxy-3-methylbut-2-enyl diphosphate reductase
TIGR00959	ffh	Protein fate	signal recognition particle protein
TIGR00337	PyrG	Purines, pyrimidines, nucleosides, and nucleotides	CTP synthase
TIGR01388	rnd	Transcription	ribonuclease D
TIGR00928	purB	Purines, pyrimidines, nucleosides, and nucleotides	adenylosuccinate lyase
TIGR00190	thiC	Biosynthesis of cofactors, prosthetic groups, and carriers	phosphomethylpyrimidine synthase
TIGR00096	TIGR00096	Protein synthesis	16S rRNA (cytidine(1402)-2'-O)-methyltransferase
TIGR00482	TIGR00482	Biosynthesis of cofactors, prosthetic groups, and carriers	nicotinate (nicotinamide) nucleotide adenylyltransferase
TIGR00008	infA	Protein synthesis	translation initiation factor IF-1
TIGR00338	serB	Amino acid biosynthesis	phosphoserine phosphatase SerB
TIGR00628	ung	DNA metabolism	uracil-DNA glycosylase
TIGR00962	atpA	Energy metabolism	ATP synthase F1, alpha subunit
TIGR01059	gyrB	DNA metabolism	DNA gyrase, B subunit
TIGR00431	TruB	Protein synthesis	tRNA pseudouridine(55) synthase
TIGR01060	eno	Energy metabolism	phosphopyruvate hydratase
TIGR00967	3a0501s007	Protein fate	preprotein translocase, SecY subunit
TIGR00019	prfA	Protein synthesis	peptide chain release factor 1
TIGR03284	thym_sym	Purines, pyrimidines, nucleosides, and nucleotides	thymidylate synthase
TIGR00563	rsmB	Protein synthesis	16S rRNA (cytosine(967)-C(5))-methyltransferase
TIGR00214	lipB	Protein fate	lipoyl(octanoyl) transferase
TIGR00508	bioA	Biosynthesis of cofactors, prosthetic groups, and carriers	adenosylmethionine-8-amino-7-oxononanoate transaminase
TIGR00184	purA	Purines, pyrimidines, nucleosides, and nucleotides	adenylosuccinate synthase
TIGR01966	RNasePH	Transcription	ribonuclease PH
TIGR00382	clpX	Protein fate	ATP-dependent Clp protease, ATP-binding subunit ClpX
TIGR00521	coaBC_dfp	Biosynthesis of cofactors, prosthetic groups, and carriers	phosphopantothenoylcysteine decarboxylase / phosphopantothenate--cysteine ligase
TIGR00065	ftsZ	Cellular processes	cell division protein FtsZ
TIGR00067	glut_race	Cell envelope	glutamate racemase
TIGR00048	rRNA_mod_RlmN	Protein synthesis	23S rRNA (adenine(2503)-C(2))-methyltransferase
TIGR02729	Obg_CgtA	Protein synthesis	Obg family GTPase CgtA
TIGR00639	PurN	Purines, pyrimidines, nucleosides, and nucleotides	phosphoribosylglycinamide formyltransferase
TIGR02673	FtsE	Cellular processes	cell division ATP-binding protein FtsE
TIGR02075	pyrH_bact	Purines, pyrimidines, nucleosides, and nucleotides	UMP kinase
TIGR00416	sms	DNA metabolism	DNA repair protein RadA
TIGR00228	ruvC	DNA metabolism	crossover junction endodeoxyribonuclease RuvC
TIGR00670	asp_carb_tr	Purines, pyrimidines, nucleosides, and nucleotides	aspartate carbamoyltransferase
TIGR00459	aspS_bact	Protein synthesis	aspartate--tRNA ligase
TIGR00755	ksgA	Protein synthesis	ribosomal RNA small subunit methyltransferase A
TIGR00436	era	Protein synthesis	GTP-binding protein Era
TIGR03594	GTPase_EngA	Protein synthesis	ribosome-associated GTPase EngA
TIGR03346	chaperone_ClpB	Protein fate	ATP-dependent chaperone protein ClpB
TIGR00653	GlnA	Amino acid biosynthesis	glutamine synthetase, type I
TIGR00430	Q_tRNA_tgt	Protein synthesis	tRNA-guanine transglycosylase
TIGR00651	pta	Energy metabolism	phosphate acetyltransferase
TIGR00612	ispG_gcpE	Biosynthesis of cofactors, prosthetic groups, and carriers	4-hydroxy-3-methylbut-2-en-1-yl diphosphate synthase
TIGR00204	dxs	Biosynthesis of cofactors, prosthetic groups, and carriers	1-deoxy-D-xylulose-5-phosphate synthase
TIGR01455	glmM	Central intermediary metabolism	phosphoglucosamine mutase
TIGR00732	dprA	Cellular processes	DNA protecting protein DprA
TIGR00713	hemL	Biosynthesis of cofactors, prosthetic groups, and carriers	glutamate-1-semialdehyde-2,1-aminomutase
TIGR00499	lysS_bact	Protein synthesis	lysine--tRNA ligase
TIGR00088	trmD	Protein synthesis	tRNA (guanine(37)-N(1))-methyltransferase
TIGR00362	DnaA	DNA metabolism	chromosomal replication initiator protein DnaA
TIGR00086	smpB	Protein synthesis	SsrA-binding protein
TIGR00243	Dxr	Biosynthesis of cofactors, prosthetic groups, and carriers	1-deoxy-D-xylulose 5-phosphate reductoisomerase
TIGR00615	recR	DNA metabolism	recombination protein RecR
TIGR00263	trpB	Amino acid biosynthesis	tryptophan synthase, beta subunit
TIGR01816	sdhA_forward	Energy metabolism	succinate dehydrogenase, flavoprotein subunit
TIGR00493	clpP	Protein fate	ATP-dependent Clp endopeptidase, proteolytic subunit ClpP
TIGR01039	atpD	Energy metabolism	ATP synthase F1, beta subunit
TIGR00468	pheS	Protein synthesis	phenylalanine--tRNA ligase, alpha subunit
TIGR00033	aroC	Amino acid biosynthesis	chorismate synthase
TIGR02225	recomb_XerD	DNA metabolism	tyrosine recombinase XerD
TIGR01302	IMP_dehydrog	Purines, pyrimidines, nucleosides, and nucleotides	inosine-5'-monophosphate dehydrogenase
TIGR00036	dapB	Amino acid biosynthesis	4-hydroxy-tetrahydrodipicolinate reductase
TIGR00635	ruvB	DNA metabolism	Holliday junction DNA helicase RuvB
TIGR01011	rpsB_bact	Protein synthesis	ribosomal protein uS2

## Sheet: Table S4b-mash distances
#Query_org	Reference_assembly	Ref_name	MASH_distance	Estimated_ANI	P-value	Genus	Order	Type_strain
QS--PCAM1A.fa	GCF_900110655	Pseudomonas_soli	0.0471	0.9529	0	Pseudomonas	Pseudomonadales	TRUE
QS--PCAM1A.fa	GCF_000621225	Pseudomonas_mosselii_DSM_17497	0.0751	0.9249	0	Pseudomonas	Pseudomonadales	TRUE
QS--PCAM1A.fa	GCF_001007005	Pseudomonas_sp._CCOS_191	0.0406	0.9594	0	Pseudomonas	Pseudomonadales	FALSE
QS--PCAM1A.fa	GCF_000026105	Pseudomonas_entomophila_L48	0.0936	0.9064	0	Pseudomonas	Pseudomonadales	TRUE
QS--PCAM1A.fa	GCF_000498975	Pseudomonas_mosselii_SJ10	0.0496	0.9504	0	Pseudomonas	Pseudomonadales	FALSE
QS--PCAM1A.fa	GCF_000688275	Pseudomonas_plecoglossicida_NBRC_103162_=_DSM_15088	0.117	0.883	0	Pseudomonas	Pseudomonadales	TRUE
QS--PCAM1A.fa	GCF_001259595	Pseudomonas_sp._250J	0.067	0.933	0	Pseudomonas	Pseudomonadales	FALSE
QS--PCAM1A.fa	GCF_000730665	Pseudomonas_plecoglossicida_NBRC_103162_=_DSM_15088	0.1171	0.8829	0	Pseudomonas	Pseudomonadales	TRUE
QS--PCAM1A.fa	GCF_002099255	Pseudomonas_mosselii	0.0706	0.9294	0	Pseudomonas	Pseudomonadales	FALSE
QS--PCAM1A.fa	GCF_001562525	Pseudomonas_mosselii	0.0715	0.9285	0	Pseudomonas	Pseudomonadales	FALSE
QS--PCAM1A.fa	GCF_000731675	Pseudomonas_capeferrum	0.1217	0.8783	0	Pseudomonas	Pseudomonadales	TRUE
QS--PCAM1A.fa	GCF_002205115	Pseudomonas_sp._DrBHI1	0.0727	0.9273	0	Pseudomonas	Pseudomonadales	FALSE
QS--PCAM1A.fa	GCF_001709215	Pseudomonas_mosselii	0.0739	0.9261	0	Pseudomonas	Pseudomonadales	FALSE
QS--PCAM1A.fa	GCF_000621245	Pseudomonas_monteilii_NBRC_103158_=_DSM_14164	0.1261	0.8739	0	Pseudomonas	Pseudomonadales	TRUE
QS--PCAM1A.fa	GCF_000730605	Pseudomonas_monteilii_NBRC_103158_=_DSM_14164	0.1261	0.8739	0	Pseudomonas	Pseudomonadales	TRUE
QS--PCAM1A.fa	GCF_000425785	Pseudomonas_taiwanensis_DSM_21245	0.1288	0.8712	0	Pseudomonas	Pseudomonadales	TRUE
QS--PCAM1A.fa	GCF_900102675	Pseudomonas_guariconensis	0.1336	0.8664	0	Pseudomonas	Pseudomonadales	TRUE
QS--PCAM1A.fa	GCF_000259195	Pseudomonas_donghuensis	0.1373	0.8627	0	Pseudomonas	Pseudomonadales	TRUE
QS--PCAM1A.fa	GCF_000730585	Pseudomonas_japonica_NBRC_103040_=_DSM_22348	0.1378	0.8622	0	Pseudomonas	Pseudomonadales	TRUE
QS--PCAM1A.fa	GCF_900188455	Pseudomonas_japonica	0.1382	0.8618	0	Pseudomonas	Pseudomonadales	TRUE
QS--PCAM1A.fa	GCF_000425765	Pseudomonas_parafulva_NBRC_16636_=_DSM_17004	0.1418	0.8582	0	Pseudomonas	Pseudomonadales	TRUE
QS--PCAM1A.fa	GCF_000730645	Pseudomonas_parafulva_NBRC_16636_=_DSM_17004	0.1418	0.8582	0	Pseudomonas	Pseudomonadales	TRUE
QS--PCAM1A.fa	GCF_000425745	Pseudomonas_cremoricolorata_DSM_17059_=_NBRC_16634	0.1471	0.8529	0	Pseudomonas	Pseudomonadales	TRUE
QS--PCAM1A.fa	GCF_000746525	Pseudomonas_alkylphenolica	0.1524	0.8476	0	Pseudomonas	Pseudomonadales	TRUE
QS--PCAM1A.fa	GCF_000621265	Pseudomonas_fulva_NBRC_16637_=_DSM_17717	0.1542	0.8458	0	Pseudomonas	Pseudomonadales	TRUE
QS--PCAM1A.fa	GCF_000730565	Pseudomonas_fulva_NBRC_16637_=_DSM_17717	0.1542	0.8458	0	Pseudomonas	Pseudomonadales	TRUE
QS--PCAM1A.fa	GCF_000425805	Pseudomonas_vranovensis_DSM_16006	0.1564	0.8436	0	Pseudomonas	Pseudomonadales	TRUE
QS--PCAM1A.fa	GCF_002113545	Pseudomonas_sp._R10(2017)	0.1117	0.8883	0	Pseudomonas	Pseudomonadales	FALSE
QS--PCAM1A.fa	GCF_002112505	Pseudomonas_sp._R28(2017)	0.1118	0.8882	0	Pseudomonas	Pseudomonadales	FALSE
QS--PCAM1A.fa	GCF_002113325	Pseudomonas_sp._R9(2017)	0.1118	0.8882	0	Pseudomonas	Pseudomonadales	FALSE
QS--PCAM1A.fa	GCF_002112665	Pseudomonas_sp._R17(2017)	0.1119	0.8881	0	Pseudomonas	Pseudomonadales	FALSE
QS--PCAM1A.fa	GCF_002113525	Pseudomonas_sp._R14(2017)	0.1119	0.8881	0	Pseudomonas	Pseudomonadales	FALSE
QS--PCAM1A.fa	GCF_002112695	Pseudomonas_sp._R11(2017)	0.112	0.888	0	Pseudomonas	Pseudomonadales	FALSE
QS--PCAM1A.fa	GCF_002113085	Pseudomonas_sp._B24(2017)	0.1121	0.8879	0	Pseudomonas	Pseudomonadales	FALSE
QS--PCAM1A.fa	GCF_002113725	Pseudomonas_sp._B23(2017)	0.1121	0.8879	0	Pseudomonas	Pseudomonadales	FALSE
QS--PCAM1A.fa	GCF_002112825	Pseudomonas_sp._B5(2017)	0.1125	0.8875	0	Pseudomonas	Pseudomonadales	FALSE
QS--PCAM1A.fa	GCF_000511325	Pseudomonas_sp._FGI182	0.1131	0.8869	0	Pseudomonas	Pseudomonadales	FALSE
QS--PCAM1A.fa	GCF_002113575	Pseudomonas_sp._B8(2017)	0.1138	0.8862	0	Pseudomonas	Pseudomonadales	FALSE
QS--PCAM1A.fa	GCF_002113565	Pseudomonas_sp._B4(2017)	0.1141	0.8859	0	Pseudomonas	Pseudomonadales	FALSE
QS--PCAM1A.fa	GCF_002113245	Pseudomonas_sp._B13(2017)	0.1142	0.8858	0	Pseudomonas	Pseudomonadales	FALSE
QS--PCAM1A.fa	GCF_002113785	Pseudomonas_sp._B12(2017)	0.1142	0.8858	0	Pseudomonas	Pseudomonadales	FALSE
QS--PCAM1A.fa	GCF_002113255	Pseudomonas_sp._B14(2017)	0.1146	0.8854	0	Pseudomonas	Pseudomonadales	FALSE
QS--PCAM1A.fa	GCF_000820515	Pseudomonas_batumici	0.165	0.835	0	Pseudomonas	Pseudomonadales	TRUE
QS--PCAM1A.fa	GCF_001908395	Pseudomonas_sp._DRA525	0.1151	0.8849	0	Pseudomonas	Pseudomonadales	FALSE
QS--PCAM1A.fa	GCF_000935045	Pseudomonas_sp._10-1B	0.1159	0.8841	0	Pseudomonas	Pseudomonadales	FALSE
QS--PCAM1A.fa	GCF_001320205	Pseudomonas_sp._NBRC_111123	0.1165	0.8835	0	Pseudomonas	Pseudomonadales	FALSE
QS--PCAM1A.fa	GCF_000282535	Pseudomonas_sp._GM84	0.1166	0.8834	0	Pseudomonas	Pseudomonadales	FALSE
QS--PCAM1A.fa	GCF_000397205	Pseudomonas_protegens_CHA0	0.1668	0.8332	0	Pseudomonas	Pseudomonadales	TRUE
QS--PCAM1A.fa	GCF_001642705	Pseudomonas_sp._p21	0.1171	0.8829	0	Pseudomonas	Pseudomonadales	FALSE
QS--PCAM1A.fa	GCF_000620365	Pseudomonas_sp._URMO17WK12:I8	0.1174	0.8826	0	Pseudomonas	Pseudomonadales	FALSE
QS--PCAM1A.fa	GCF_900177525	Pseudomonas_sp._URMO17WK12:I5	0.1174	0.8826	0	Pseudomonas	Pseudomonadales	FALSE
QS--PCAM1A.fa	GCF_000219705	Pseudomonas_putida_S16	0.1175	0.8825	0	Pseudomonas	Pseudomonadales	FALSE
QS--PCAM1A.fa	GCF_002113295	Pseudomonas_sp._B10(2017)	0.1175	0.8825	0	Pseudomonas	Pseudomonadales	FALSE
QS--PCAM1A.fa	GCF_002113105	Pseudomonas_sp._B22(2017)	0.1179	0.8821	0	Pseudomonas	Pseudomonadales	FALSE
QS--PCAM1A.fa	GCF_000412715	Pseudomonas_plecoglossicida_NB2011	0.118	0.882	0	Pseudomonas	Pseudomonadales	FALSE
QS--PCAM1A.fa	GCF_900099945	Pseudomonas_delhiensis	0.168	0.832	0	Pseudomonas	Pseudomonadales	TRUE
QS--PCAM1A.fa	GCF_900187975	Pseudomonas_delhiensis	0.168	0.832	0	Pseudomonas	Pseudomonadales	TRUE
QS--PCAM1A.fa	GCF_000510325	Pseudomonas_monteilii_SB3101	0.1181	0.8819	0	Pseudomonas	Pseudomonadales	FALSE
QS--PCAM1A.fa	GCF_000510285	Pseudomonas_monteilii_SB3078	0.1182	0.8818	0	Pseudomonas	Pseudomonadales	FALSE
QS--PCAM1A.fa	GCF_000814065	Pseudomonas_sp._C5pp	0.1188	0.8812	0	Pseudomonas	Pseudomonadales	FALSE
QS--PCAM1A.fa	GCF_002112755	Pseudomonas_sp._B9(2017)	0.1189	0.8811	0	Pseudomonas	Pseudomonadales	FALSE
QS--PCAM1A.fa	GCF_002113165	Pseudomonas_sp._B19(2017)	0.1189	0.8811	0	Pseudomonas	Pseudomonadales	FALSE
QS--PCAM1A.fa	GCF_002113185	Pseudomonas_sp._B18(2017)	0.1189	0.8811	0	Pseudomonas	Pseudomonadales	FALSE
QS--PCAM1A.fa	GCF_000764405	Pseudomonas_plecoglossicida	0.119	0.881	0	Pseudomonas	Pseudomonadales	FALSE
QS--PCAM1A.fa	GCF_900105185	Pseudomonas_saponiphila	0.1693	0.8307	0	Pseudomonas	Pseudomonadales	TRUE
QS--PCAM1A.fa	GCF_001320485	Pseudomonas_sp._NBRC_111130	0.1194	0.8806	0	Pseudomonas	Pseudomonadales	FALSE
QS--PCAM1A.fa	GCF_001586765	Pseudomonas_sp._ABFPK	0.1195	0.8805	0	Pseudomonas	Pseudomonadales	FALSE
QS--PCAM1A.fa	GCF_001320245	Pseudomonas_sp._NBRC_111124	0.1199	0.8801	0	Pseudomonas	Pseudomonadales	FALSE
QS--PCAM1A.fa	GCF_002165135	Pseudomonas_sp._SID14000	0.1201	0.8799	0	Pseudomonas	Pseudomonadales	FALSE
QS--PCAM1A.fa	GCF_000831585	Pseudomonas_plecoglossicida	0.1202	0.8798	0	Pseudomonas	Pseudomonadales	FALSE
QS--PCAM1A.fa	GCF_900112375	Pseudomonas_citronellolis	0.1709	0.8291	0	Pseudomonas	Pseudomonadales	TRUE
QS--PCAM1A.fa	GCF_002091555	Pseudomonas_citronellolis_NBRC_103043	0.1713	0.8287	0	Pseudomonas	Pseudomonadales	TRUE
QS--PCAM1A.fa	GCF_000483465	Pseudomonas_sp._LAIL14HWK12:I7	0.1213	0.8787	0	Pseudomonas	Pseudomonadales	FALSE
QS--PCAM1A.fa	GCF_900177505	Pseudomonas_sp._LAIL14HWK12:I11	0.1215	0.8785	0	Pseudomonas	Pseudomonadales	FALSE
QS--PCAM1A.fa	GCF_000763225	Pseudomonas_sp._H2	0.1217	0.8783	0	Pseudomonas	Pseudomonadales	FALSE
QS--PCAM1A.fa	GCF_001320965	Pseudomonas_sp._NBRC_111143	0.1218	0.8782	0	Pseudomonas	Pseudomonadales	FALSE
QS--PCAM1A.fa	GCF_001320925	Pseudomonas_sp._NBRC_111142	0.122	0.878	0	Pseudomonas	Pseudomonadales	FALSE
QS--PCAM1A.fa	GCF_900188365	Pseudomonas_sp._LAMO17WK12:I8	0.1223	0.8777	0	Pseudomonas	Pseudomonadales	FALSE
QS--PCAM1A.fa	GCF_000514335	Pseudomonas_sp._LAIL14HWK12:I12	0.1225	0.8775	0	Pseudomonas	Pseudomonadales	FALSE
QS--PCAM1A.fa	GCF_000483105	Pseudomonas_sp._URIL14HWK12:I4	0.1228	0.8772	0	Pseudomonas	Pseudomonadales	FALSE
QS--PCAM1A.fa	GCF_000514295	Pseudomonas_sp._LAIL14HWK12:I6	0.1228	0.8772	0	Pseudomonas	Pseudomonadales	FALSE
QS--PCAM1A.fa	GCF_000514315	Pseudomonas_sp._LAIL14HWK12:I9	0.1228	0.8772	0	Pseudomonas	Pseudomonadales	FALSE
QS--PCAM1A.fa	GCF_000514355	Pseudomonas_sp._LAMO17WK12:I4	0.1228	0.8772	0	Pseudomonas	Pseudomonadales	FALSE
QS--PCAM1A.fa	GCF_000527055	Pseudomonas_sp._LAIL14HWK12:I5	0.1228	0.8772	0	Pseudomonas	Pseudomonadales	FALSE
QS--PCAM1A.fa	GCF_900187915	Pseudomonas_sp._URIL14HWK12:I8	0.1228	0.8772	0	Pseudomonas	Pseudomonadales	FALSE
QS--PCAM1A.fa	GCF_000292285	Pseudomonas_sp._S13.1.2	0.1229	0.8771	0	Pseudomonas	Pseudomonadales	FALSE
QS--PCAM1A.fa	GCF_900176445	Pseudomonas_sp._URIL14HWK12:I5	0.1233	0.8767	0	Pseudomonas	Pseudomonadales	FALSE
QS--PCAM1A.fa	GCF_000467065	Pseudomonas_fuscovaginae_ICMP_5940	0.1733	0.8267	0	Pseudomonas	Pseudomonadales	TRUE
QS--PCAM1A.fa	GCF_002091655	Pseudomonas_jinjuensis_NBRC_103047	0.1737	0.8263	0	Pseudomonas	Pseudomonadales	TRUE
QS--PCAM1A.fa	GCF_900103845	Pseudomonas_jinjuensis	0.1737	0.8263	0	Pseudomonas	Pseudomonadales	TRUE
QS--PCAM1A.fa	GCF_900108595	Pseudomonas_fuscovaginae	0.174	0.826	0	Pseudomonas	Pseudomonadales	TRUE
QS--PCAM1A.fa	GCF_001983175	Pseudomonas_cedrina_subsp._cedrina	0.1744	0.8256	0	Pseudomonas	Pseudomonadales	TRUE
QS--PCAM1A.fa	GCF_001753915	Pseudomonas_sp._NBRC_111122	0.1245	0.8755	0	Pseudomonas	Pseudomonadales	FALSE
QS--PCAM1A.fa	GCF_000262005	Pseudomonas_monteilii_QM	0.1246	0.8754	0	Pseudomonas	Pseudomonadales	FALSE
QS--PCAM1A.fa	GCF_900105475	Pseudomonas_asplenii	0.1748	0.8252	0	Pseudomonas	Pseudomonadales	TRUE
QS--PCAM1A.fa	GCF_001439815	Pseudomonas_orientalis	0.1751	0.8249	0	Pseudomonas	Pseudomonadales	TRUE
QS--PCAM1A.fa	GCF_900156185	Pseudomonas_putida	0.1255	0.8745	0	Pseudomonas	Pseudomonadales	FALSE
QS--PCAM1A.fa	GCF_000774145	Pseudomonas_mediterranea_CFBP_5447	0.1755	0.8245	0	Pseudomonas	Pseudomonadales	TRUE
QS--PCAM1A.fa	GCF_000016865	Pseudomonas_putida_F1	0.1262	0.8738	0	Pseudomonas	Pseudomonadales	FALSE
QS--PCAM1A.fa	GCF_000019125	Pseudomonas_putida_GB-1	0.1262	0.8738	0	Pseudomonas	Pseudomonadales	FALSE
QS--PCAM1A.fa	GCF_001269655	Pseudomonas_thivervalensis	0.1763	0.8237	0	Pseudomonas	Pseudomonadales	TRUE
QS--PCAM1A.fa	GCF_000183645	Pseudomonas_putida_BIRD-1	0.1265	0.8735	0	Pseudomonas	Pseudomonadales	FALSE
QS--PCAM1A.fa	GCF_001643215	Pseudomonas_monteilii	0.1265	0.8735	0	Pseudomonas	Pseudomonadales	FALSE
QS--PCAM1A.fa	GCF_001320565	Pseudomonas_sp._NBRC_111132	0.1268	0.8732	0	Pseudomonas	Pseudomonadales	FALSE
QS--PCAM1A.fa	GCF_001655295	Pseudomonas_sp._JY-Q	0.1268	0.8732	0	Pseudomonas	Pseudomonadales	FALSE
QS--PCAM1A.fa	GCF_001320885	Pseudomonas_sp._NBRC_111140	0.127	0.873	0	Pseudomonas	Pseudomonadales	FALSE
QS--PCAM1A.fa	GCF_001269885	Pseudomonas_kilonensis	0.177	0.823	0	Pseudomonas	Pseudomonadales	TRUE
QS--PCAM1A.fa	GCF_001320655	Pseudomonas_sp._NBRC_111134	0.1271	0.8729	0	Pseudomonas	Pseudomonadales	FALSE
QS--PCAM1A.fa	GCF_001320605	Pseudomonas_sp._NBRC_111133	0.1272	0.8728	0	Pseudomonas	Pseudomonadales	FALSE
QS--PCAM1A.fa	GCF_000007565	Pseudomonas_putida_KT2440	0.1274	0.8726	0	Pseudomonas	Pseudomonadales	FALSE
QS--PCAM1A.fa	GCF_001870465	Pseudomonas_extremorientalis	0.1774	0.8226	0	Pseudomonas	Pseudomonadales	TRUE
QS--PCAM1A.fa	GCF_000271965	Pseudomonas_putida_SJTE-1	0.1276	0.8724	0	Pseudomonas	Pseudomonadales	FALSE
QS--PCAM1A.fa	GCF_001753855	Pseudomonas_sp._GTC_16473	0.1276	0.8724	0	Pseudomonas	Pseudomonadales	FALSE
QS--PCAM1A.fa	GCF_000264665	Pseudomonas_putida_ND6	0.1277	0.8723	0	Pseudomonas	Pseudomonadales	FALSE
QS--PCAM1A.fa	GCF_000467105	Pseudomonas_alcaligenes_NBRC_14159	0.1778	0.8222	0	Pseudomonas	Pseudomonadales	TRUE
QS--PCAM1A.fa	GCF_001422615	Pseudomonas_sp._Leaf58	0.1279	0.8721	0	Pseudomonas	Pseudomonadales	FALSE
QS--PCAM1A.fa	GCF_001753975	Pseudomonas_sp._NBRC_111141	0.1279	0.8721	0	Pseudomonas	Pseudomonadales	FALSE
QS--PCAM1A.fa	GCF_000633915	Pseudomonas_monteilii	0.128	0.872	0	Pseudomonas	Pseudomonadales	FALSE
QS--PCAM1A.fa	GCF_002091515	Pseudomonas_azotoformans_NBRC_12693	0.1782	0.8218	0	Pseudomonas	Pseudomonadales	TRUE
QS--PCAM1A.fa	GCF_900103345	Pseudomonas_azotoformans	0.1782	0.8218	0	Pseudomonas	Pseudomonadales	TRUE
QS--PCAM1A.fa	GCF_000226035	Pseudomonas_putida_B6-2	0.1283	0.8717	0	Pseudomonas	Pseudomonadales	FALSE
QS--PCAM1A.fa	GCF_001320165	Pseudomonas_sp._NBRC_111121	0.1283	0.8717	0	Pseudomonas	Pseudomonadales	FALSE
QS--PCAM1A.fa	GCF_001753955	Pseudomonas_sp._NBRC_111139	0.1285	0.8715	0	Pseudomonas	Pseudomonadales	FALSE
QS--PCAM1A.fa	GCF_002091755	Pseudomonas_nitroreducens_NBRC_12694	0.1786	0.8214	0	Pseudomonas	Pseudomonadales	TRUE
QS--PCAM1A.fa	GCF_000019445	Pseudomonas_putida_W619	0.1287	0.8713	0	Pseudomonas	Pseudomonadales	FALSE
QS--PCAM1A.fa	GCF_000494915	Pseudomonas_sp._VLB120	0.1287	0.8713	0	Pseudomonas	Pseudomonadales	FALSE
QS--PCAM1A.fa	GCF_001320295	Pseudomonas_sp._NBRC_111125	0.1287	0.8713	0	Pseudomonas	Pseudomonadales	FALSE
QS--PCAM1A.fa	GCF_001753875	Pseudomonas_sp._GTC_16481	0.1287	0.8713	0	Pseudomonas	Pseudomonadales	FALSE
QS--PCAM1A.fa	GCF_001320745	Pseudomonas_sp._NBRC_111136	0.1288	0.8712	0	Pseudomonas	Pseudomonadales	FALSE
QS--PCAM1A.fa	GCF_001320525	Pseudomonas_sp._NBRC_111131	0.1289	0.8711	0	Pseudomonas	Pseudomonadales	FALSE
QS--PCAM1A.fa	GCF_001753895	Pseudomonas_sp._NBRC_111120	0.1289	0.8711	0	Pseudomonas	Pseudomonadales	FALSE
QS--PCAM1A.fa	GCF_900105735	Pseudomonas_yamanorum	0.179	0.821	0	Pseudomonas	Pseudomonadales	TRUE
QS--PCAM1A.fa	GCF_001753935	Pseudomonas_sp._NBRC_111126	0.1291	0.8709	0	Pseudomonas	Pseudomonadales	FALSE
QS--PCAM1A.fa	GCF_001320345	Pseudomonas_sp._NBRC_111127	0.1293	0.8707	0	Pseudomonas	Pseudomonadales	FALSE
QS--PCAM1A.fa	GCF_001321005	Pseudomonas_sp._NBRC_111144	0.1293	0.8707	0	Pseudomonas	Pseudomonadales	FALSE
QS--PCAM1A.fa	GCF_001320435	Pseudomonas_sp._NBRC_111129	0.1296	0.8704	0	Pseudomonas	Pseudomonadales	FALSE
QS--PCAM1A.fa	GCF_001320085	Pseudomonas_sp._NBRC_111118	0.1297	0.8703	0	Pseudomonas	Pseudomonadales	FALSE
QS--PCAM1A.fa	GCF_001320385	Pseudomonas_sp._NBRC_111128	0.13	0.87	0	Pseudomonas	Pseudomonadales	FALSE
QS--PCAM1A.fa	GCF_000689415	Pseudomonas_knackmussii_B13	0.1802	0.8198	0	Pseudomonas	Pseudomonadales	TRUE
QS--PCAM1A.fa	GCF_001439805	Pseudomonas_trivialis	0.1802	0.8198	0	Pseudomonas	Pseudomonadales	TRUE
QS--PCAM1A.fa	GCF_001730655	Pseudomonas_trivialis	0.1802	0.8198	0	Pseudomonas	Pseudomonadales	TRUE
QS--PCAM1A.fa	GCF_900102035	Pseudomonas_extremaustralis	0.1802	0.8198	0	Pseudomonas	Pseudomonadales	TRUE
QS--PCAM1A.fa	GCF_001319995	Pseudomonas_sp._GTC_16482	0.1306	0.8694	0	Pseudomonas	Pseudomonadales	FALSE
QS--PCAM1A.fa	GCF_900100495	Pseudomonas_benzenivorans	0.1806	0.8194	0	Pseudomonas	Pseudomonadales	TRUE
QS--PCAM1A.fa	GCF_000190455	Pseudomonas_sp._TJI-51	0.131	0.869	0	Pseudomonas	Pseudomonadales	FALSE
QS--PCAM1A.fa	GCF_001645105	Pseudomonas_marginalis	0.181	0.819	0	Pseudomonas	Pseudomonadales	TRUE
QS--PCAM1A.fa	GCF_900105485	Pseudomonas_granadensis	0.181	0.819	0	Pseudomonas	Pseudomonadales	TRUE
QS--PCAM1A.fa	GCF_001753835	Pseudomonas_monteilii	0.1311	0.8689	0	Pseudomonas	Pseudomonadales	FALSE
QS--PCAM1A.fa	GCF_001439785	Pseudomonas_poae	0.1814	0.8186	0	Pseudomonas	Pseudomonadales	TRUE
QS--PCAM1A.fa	GCF_001730605	Pseudomonas_poae	0.1814	0.8186	0	Pseudomonas	Pseudomonadales	TRUE
QS--PCAM1A.fa	GCF_900104265	Pseudomonas_guguanensis	0.1814	0.8186	0	Pseudomonas	Pseudomonadales	TRUE
QS--PCAM1A.fa	GCF_001269905	Pseudomonas_corrugata	0.1818	0.8182	0	Pseudomonas	Pseudomonadales	TRUE
QS--PCAM1A.fa	GCF_001411965	Pseudomonas_corrugata	0.1818	0.8182	0	Pseudomonas	Pseudomonadales	TRUE
QS--PCAM1A.fa	GCF_900105115	Pseudomonas_mohnii	0.1823	0.8177	0	Pseudomonas	Pseudomonadales	TRUE
QS--PCAM1A.fa	GCF_001439845	Pseudomonas_lactis	0.1827	0.8173	0	Pseudomonas	Pseudomonadales	TRUE
QS--PCAM1A.fa	GCF_001730645	Pseudomonas_salomonii	0.1827	0.8173	0	Pseudomonas	Pseudomonadales	TRUE
QS--PCAM1A.fa	GCF_900107155	Pseudomonas_salomonii	0.1827	0.8173	0	Pseudomonas	Pseudomonadales	TRUE
QS--PCAM1A.fa	GCF_900102635	Pseudomonas_chengduensis	0.1831	0.8169	0	Pseudomonas	Pseudomonadales	TRUE
QS--PCAM1A.fa	GCF_001808425	Pseudomonas_sp._HMSC08G10	0.1333	0.8667	0	Pseudomonas	Pseudomonadales	FALSE
QS--PCAM1A.fa	GCF_900112645	Pseudomonas_straminea	0.1836	0.8164	0	Pseudomonas	Pseudomonadales	TRUE
QS--PCAM1A.fa	GCF_000364625	Pseudomonas_thermotolerans_DSM_14292	0.184	0.816	0	Pseudomonas	Pseudomonadales	TRUE
QS--PCAM1A.fa	GCF_001439695	Pseudomonas_veronii	0.184	0.816	0	Pseudomonas	Pseudomonadales	TRUE
QS--PCAM1A.fa	GCF_000800255	Pseudomonas_parafulva	0.1345	0.8655	0	Pseudomonas	Pseudomonadales	FALSE
QS--PCAM1A.fa	GCF_000503215	Pseudomonas_canadensis	0.1849	0.8151	0	Pseudomonas	Pseudomonadales	TRUE
QS--PCAM1A.fa	GCF_900111835	Pseudomonas_otitidis	0.1858	0.8142	0	Pseudomonas	Pseudomonadales	TRUE
QS--PCAM1A.fa	GCF_900115475	Pseudomonas_composti	0.1858	0.8142	0	Pseudomonas	Pseudomonadales	TRUE
QS--PCAM1A.fa	GCF_001870435	Pseudomonas_costantinii	0.1863	0.8137	0	Pseudomonas	Pseudomonadales	TRUE
QS--PCAM1A.fa	GCF_900104805	Pseudomonas_oryzae	0.1863	0.8137	0	Pseudomonas	Pseudomonadales	TRUE
QS--PCAM1A.fa	GCF_900106015	Pseudomonas_sihuiensis	0.1863	0.8137	0	Pseudomonas	Pseudomonadales	TRUE
QS--PCAM1A.fa	GCF_900099785	Pseudomonas_panipatensis	0.1868	0.8132	0	Pseudomonas	Pseudomonadales	TRUE
QS--PCAM1A.fa	GCF_900106975	Pseudomonas_kuykendallii	0.1868	0.8132	0	Pseudomonas	Pseudomonadales	TRUE
QS--PCAM1A.fa	GCF_001439735	Pseudomonas_paralactis	0.1872	0.8128	0	Pseudomonas	Pseudomonadales	TRUE
QS--PCAM1A.fa	GCF_001945365	Pseudomonas_reinekei	0.1872	0.8128	0	Pseudomonas	Pseudomonadales	TRUE
QS--PCAM1A.fa	GCF_002091495	Pseudomonas_alcaliphila_NBRC_102411	0.1872	0.8128	0	Pseudomonas	Pseudomonadales	TRUE
QS--PCAM1A.fa	GCF_900101755	Pseudomonas_alcaliphila	0.1872	0.8128	0	Pseudomonas	Pseudomonadales	TRUE
QS--PCAM1A.fa	GCF_900105555	Pseudomonas_coleopterorum	0.1872	0.8128	0	Pseudomonas	Pseudomonadales	TRUE
QS--PCAM1A.fa	GCF_900111895	Pseudomonas_simiae	0.1872	0.8128	0	Pseudomonas	Pseudomonadales	TRUE
QS--PCAM1A.fa	GCF_900113905	Pseudomonas_argentinensis	0.1872	0.8128	0	Pseudomonas	Pseudomonadales	TRUE
QS--PCAM1A.fa	GCF_900115715	Pseudomonas_sagittaria	0.1872	0.8128	0	Pseudomonas	Pseudomonadales	TRUE
QS--PCAM1A.fa	GCF_900101695	Pseudomonas_sp._UC_17F4	0.1373	0.8627	0	Pseudomonas	Pseudomonadales	FALSE
QS--PCAM1A.fa	GCF_900109175	Pseudomonas_linyingensis	0.1877	0.8123	0	Pseudomonas	Pseudomonadales	TRUE
QS--PCAM1A.fa	GCF_000696345	Pseudomonas_sp._P482	0.1378	0.8622	0	Pseudomonas	Pseudomonadales	FALSE
QS--PCAM1A.fa	GCF_000955865	Pseudomonas_sp._2(2015)	0.1381	0.8619	0	Pseudomonas	Pseudomonadales	FALSE
QS--PCAM1A.fa	GCF_002091795	Pseudomonas_synxantha_NBRC_3913	0.1887	0.8113	0	Pseudomonas	Pseudomonadales	TRUE
QS--PCAM1A.fa	GCF_900105675	Pseudomonas_synxantha	0.1887	0.8113	0	Pseudomonas	Pseudomonadales	TRUE
QS--PCAM1A.fa	GCF_000423545	Pseudomonas_resinovorans_DSM_21078	0.1892	0.8108	0	Pseudomonas	Pseudomonadales	TRUE
QS--PCAM1A.fa	GCF_002091695	Pseudomonas_mandelii_NBRC_103147	0.1897	0.8103	0	Pseudomonas	Pseudomonadales	TRUE
QS--PCAM1A.fa	GCF_900106065	Pseudomonas_mandelii	0.1897	0.8103	0	Pseudomonas	Pseudomonadales	TRUE
QS--PCAM1A.fa	GCF_002091735	Pseudomonas_mucidolens_NBRC_103159	0.1902	0.8098	0	Pseudomonas	Pseudomonadales	TRUE
QS--PCAM1A.fa	GCF_900106045	Pseudomonas_mucidolens	0.1907	0.8093	0	Pseudomonas	Pseudomonadales	TRUE
QS--PCAM1A.fa	GCF_001320045	Pseudomonas_sp._NBRC_111117	0.1411	0.8589	0	Pseudomonas	Pseudomonadales	FALSE
QS--PCAM1A.fa	GCF_002091775	Pseudomonas_pseudoalcaligenes_NBRC_14167	0.1912	0.8088	0	Pseudomonas	Pseudomonadales	TRUE
QS--PCAM1A.fa	GCF_002091575	Pseudomonas_flavescens_NBRC_103044	0.1917	0.8083	0	Pseudomonas	Pseudomonadales	TRUE
QS--PCAM1A.fa	GCF_002091715	Pseudomonas_migulae_NBRC_103157	0.1917	0.8083	0	Pseudomonas	Pseudomonadales	TRUE
QS--PCAM1A.fa	GCF_900100535	Pseudomonas_flavescens	0.1917	0.8083	0	Pseudomonas	Pseudomonadales	TRUE
QS--PCAM1A.fa	GCF_900155995	Pseudomonas_flexibilis	0.1917	0.8083	0	Pseudomonas	Pseudomonadales	TRUE
QS--PCAM1A.fa	GCF_002018915	Pseudomonas_sp._MF6396	0.1418	0.8582	0	Pseudomonas	Pseudomonadales	FALSE
QS--PCAM1A.fa	GCF_000425625	Pseudomonas_azotifigens_DSM_17556	0.1923	0.8077	0	Pseudomonas	Pseudomonadales	TRUE
QS--PCAM1A.fa	GCF_000806415	Pseudomonas_flexibilis	0.1923	0.8077	0	Pseudomonas	Pseudomonadales	TRUE
QS--PCAM1A.fa	GCF_900101515	Pseudomonas_flexibilis	0.1923	0.8077	0	Pseudomonas	Pseudomonadales	TRUE
QS--PCAM1A.fa	GCF_900115555	Pseudomonas_borbori	0.1923	0.8077	0	Pseudomonas	Pseudomonadales	TRUE
QS--PCAM1A.fa	GCF_900142655	Pseudomonas_punonensis	0.1923	0.8077	0	Pseudomonas	Pseudomonadales	TRUE
QS--PCAM1A.fa	GCF_000813265	Pseudomonas_mendocina_NBRC_14162	0.1928	0.8072	0	Pseudomonas	Pseudomonadales	TRUE
QS--PCAM1A.fa	GCF_002112285	Pseudomonas_sp._R4(2017)	0.1433	0.8567	0	Pseudomonas	Pseudomonadales	FALSE
QS--PCAM1A.fa	GCF_002157495	Pseudomonas_sp._1239	0.1433	0.8567	0	Pseudomonas	Pseudomonadales	FALSE
QS--PCAM1A.fa	GCF_001319945	Pseudomonas_monteilii	0.1436	0.8564	0	Pseudomonas	Pseudomonadales	FALSE
QS--PCAM1A.fa	GCF_001320125	Pseudomonas_sp._NBRC_111119	0.1448	0.8552	0	Pseudomonas	Pseudomonadales	FALSE
QS--PCAM1A.fa	GCF_001305955	Pseudomonas_viridiflava	0.195	0.805	0	Pseudomonas	Pseudomonadales	TRUE
QS--PCAM1A.fa	GCF_001401215	Pseudomonas_viridiflava	0.195	0.805	0	Pseudomonas	Pseudomonadales	TRUE
QS--PCAM1A.fa	GCF_001642795	Pseudomonas_viridiflava	0.195	0.805	0	Pseudomonas	Pseudomonadales	TRUE
QS--PCAM1A.fa	GCF_002091815	Pseudomonas_oleovorans_subsp._oleovorans_NBRC_13583_=_DSM_1045	0.195	0.805	0	Pseudomonas	Pseudomonadales	TRUE
QS--PCAM1A.fa	GCF_002197815	Pseudomonas_oleovorans_subsp._oleovorans	0.195	0.805	0	Pseudomonas	Pseudomonadales	TRUE
QS--PCAM1A.fa	GCF_900100285	Pseudomonas_indica	0.195	0.805	0	Pseudomonas	Pseudomonadales	TRUE
QS--PCAM1A.fa	GCF_900115695	Pseudomonas_toyotomiensis	0.195	0.805	0	Pseudomonas	Pseudomonadales	TRUE
QS--PCAM1A.fa	GCF_002091635	Pseudomonas_indica_NBRC_103045	0.1956	0.8044	0	Pseudomonas	Pseudomonadales	TRUE
QS--PCAM1A.fa	GCF_900105155	Pseudomonas_prosekii	0.1961	0.8039	0	Pseudomonas	Pseudomonadales	TRUE
QS--PCAM1A.fa	GCF_900103225	Pseudomonas_congelans	0.1967	0.8033	0	Pseudomonas	Pseudomonadales	TRUE
QS--PCAM1A.fa	GCF_900109755	Pseudomonas_agarici	0.1967	0.8033	0	Pseudomonas	Pseudomonadales	TRUE
QS--PCAM1A.fa	GCF_000280785	Pseudomonas_agarici_NCPPB_2289	0.1973	0.8027	0	Pseudomonas	Pseudomonadales	TRUE
QS--PCAM1A.fa	GCF_900143095	Pseudomonas_asturiensis	0.1979	0.8021	0	Pseudomonas	Pseudomonadales	TRUE
QS--PCAM1A.fa	GCF_900103875	Pseudomonas_arsenicoxydans	0.1985	0.8015	0	Pseudomonas	Pseudomonadales	TRUE
QS--PCAM1A.fa	GCF_900105835	Pseudomonas_fragi	0.1985	0.8015	0	Pseudomonas	Pseudomonadales	TRUE
QS--PCAM1A.fa	GCF_002021815	Pseudomonas_parafulva	0.1485	0.8515	0	Pseudomonas	Pseudomonadales	FALSE
QS--PCAM1A.fa	GCF_001477425	Pseudomonas_parafulva	0.1494	0.8506	0	Pseudomonas	Pseudomonadales	FALSE
QS--PCAM1A.fa	GCF_900111735	Pseudomonas_graminis	0.1997	0.8003	0	Pseudomonas	Pseudomonadales	TRUE
QS--PCAM1A.fa	GCF_002113645	Pseudomonas_sp._B35(2017)	0.1498	0.8502	0	Pseudomonas	Pseudomonadales	FALSE
QS--PCAM1A.fa	GCF_000759535	Pseudomonas_cremoricolorata	0.15	0.85	0	Pseudomonas	Pseudomonadales	FALSE
QS--PCAM1A.fa	GCF_002112515	Pseudomonas_sp._R29(2017)	0.1502	0.8498	0	Pseudomonas	Pseudomonadales	FALSE
QS--PCAM1A.fa	GCF_002112565	Pseudomonas_sp._R25(2017)	0.1502	0.8498	0	Pseudomonas	Pseudomonadales	FALSE
QS--PCAM1A.fa	GCF_002112625	Pseudomonas_sp._R20(2017)	0.1502	0.8498	0	Pseudomonas	Pseudomonadales	FALSE
QS--PCAM1A.fa	GCF_002112635	Pseudomonas_sp._R21(2017)	0.1502	0.8498	0	Pseudomonas	Pseudomonadales	FALSE
QS--PCAM1A.fa	GCF_002112705	Pseudomonas_sp._R12(2017)	0.1502	0.8498	0	Pseudomonas	Pseudomonadales	FALSE
QS--PCAM1A.fa	GCF_002113285	Pseudomonas_sp._B11(2017)	0.1502	0.8498	0	Pseudomonas	Pseudomonadales	FALSE
QS--PCAM1A.fa	GCF_002113335	Pseudomonas_sp._R44(2017)	0.1502	0.8498	0	Pseudomonas	Pseudomonadales	FALSE
QS--PCAM1A.fa	GCF_002113445	Pseudomonas_sp._R27(2017)	0.1502	0.8498	0	Pseudomonas	Pseudomonadales	FALSE
QS--PCAM1A.fa	GCF_002113485	Pseudomonas_sp._R19(2017)	0.1502	0.8498	0	Pseudomonas	Pseudomonadales	FALSE
QS--PCAM1A.fa	GCF_002113495	Pseudomonas_sp._R16(2017)	0.1502	0.8498	0	Pseudomonas	Pseudomonadales	FALSE
QS--PCAM1A.fa	GCF_000219605	Pseudomonas_stutzeri	0.2003	0.7997	0	Pseudomonas	Pseudomonadales	TRUE
QS--PCAM1A.fa	GCF_001043025	Pseudomonas_helleri	0.2003	0.7997	0	Pseudomonas	Pseudomonadales	TRUE
QS--PCAM1A.fa	GCF_001477225	Pseudomonas_parafulva	0.1506	0.8494	0	Pseudomonas	Pseudomonadales	FALSE
QS--PCAM1A.fa	GCF_002112255	Pseudomonas_sp._R5(2017)	0.1515	0.8485	0	Pseudomonas	Pseudomonadales	FALSE
QS--PCAM1A.fa	GCF_002112745	Pseudomonas_sp._B7(2017)	0.1515	0.8485	0	Pseudomonas	Pseudomonadales	FALSE
QS--PCAM1A.fa	GCF_002113595	Pseudomonas_sp._B3(2017)	0.1515	0.8485	0	Pseudomonas	Pseudomonadales	FALSE
QS--PCAM1A.fa	GCF_002113685	Pseudomonas_sp._B2(2017)	0.1515	0.8485	0	Pseudomonas	Pseudomonadales	FALSE
QS--PCAM1A.fa	GCF_000935675	Pseudomonas_meliae	0.2016	0.7984	0	Pseudomonas	Pseudomonadales	TRUE
QS--PCAM1A.fa	GCF_000514235	Pseudomonas_sp._URMO17WK12:I11	0.1528	0.8472	0	Pseudomonas	Pseudomonadales	FALSE
QS--PCAM1A.fa	GCF_900110885	Azotobacter_beijerinckii	0.2029	0.7971	0	Azotobacter	Pseudomonadales	TRUE
QS--PCAM1A.fa	GCF_001534745	Pseudomonas_monteilii	0.1531	0.8469	0	Pseudomonas	Pseudomonadales	FALSE
QS--PCAM1A.fa	GCF_000818015	Pseudomonas_balearica_DSM_6083	0.2036	0.7964	0	Pseudomonas	Pseudomonadales	TRUE
QS--PCAM1A.fa	GCF_900103375	Pseudomonas_balearica_DSM_6083	0.2036	0.7964	0	Pseudomonas	Pseudomonadales	TRUE
QS--PCAM1A.fa	GCF_900100795	Pseudomonas_abietaniphila	0.2043	0.7957	0	Pseudomonas	Pseudomonadales	TRUE
QS--PCAM1A.fa	GCF_900110925	Pseudomonas_cuatrocienegasensis	0.2043	0.7957	0	Pseudomonas	Pseudomonadales	TRUE
QS--PCAM1A.fa	GCF_900187905	Pseudomonas_sp._LAIL14HWK12:I4	0.1545	0.8455	0	Pseudomonas	Pseudomonadales	FALSE
QS--PCAM1A.fa	GCF_001186195	Pseudomonas_parafulva	0.1549	0.8451	0	Pseudomonas	Pseudomonadales	FALSE
QS--PCAM1A.fa	GCF_900104015	Pseudomonas_cichorii	0.205	0.795	0	Pseudomonas	Pseudomonadales	TRUE
QS--PCAM1A.fa	GCF_000730625	Pseudomonas_oryzihabitans_NBRC_102199	0.2057	0.7943	0	Pseudomonas	Pseudomonadales	TRUE
QS--PCAM1A.fa	GCF_900102335	Pseudomonas_seleniipraecipitans	0.2057	0.7943	0	Pseudomonas	Pseudomonadales	TRUE
QS--PCAM1A.fa	GCF_900102665	Pseudomonas_psychrotolerans	0.2057	0.7943	0	Pseudomonas	Pseudomonadales	TRUE
QS--PCAM1A.fa	GCF_001400735	Pseudomonas_caricapapayae	0.2064	0.7936	0	Pseudomonas	Pseudomonadales	TRUE
QS--PCAM1A.fa	GCF_900106095	Pseudomonas_deceptionensis	0.2064	0.7936	0	Pseudomonas	Pseudomonadales	TRUE
QS--PCAM1A.fa	GCF_000302915	Pseudomonas_avellanae_BPIC_631	0.2086	0.7914	0	Pseudomonas	Pseudomonadales	TRUE
QS--PCAM1A.fa	GCF_001401315	Pseudomonas_syringae_pv._tagetis	0.2086	0.7914	0	Pseudomonas	Pseudomonadales	TRUE
QS--PCAM1A.fa	GCF_000007805	[Pseudomonas_syringae]_pv._tomato_str._DC3000	0.2093	0.7907	0	Pseudomonas	Pseudomonadales	TRUE
QS--PCAM1A.fa	GCF_900105355	Pseudomonas_anguilliseptica	0.2093	0.7907	0	Pseudomonas	Pseudomonadales	TRUE
QS--PCAM1A.fa	GCF_900100365	Pseudomonas_cannabina	0.2101	0.7899	0	Pseudomonas	Pseudomonadales	TRUE
QS--PCAM1A.fa	GCF_001042985	Pseudomonas_lundensis	0.2109	0.7891	0	Pseudomonas	Pseudomonadales	TRUE
QS--PCAM1A.fa	GCF_900114065	Pseudomonas_kunmingensis	0.2109	0.7891	0	Pseudomonas	Pseudomonadales	TRUE
QS--PCAM1A.fa	GCF_900099645	Pseudomonas_peli	0.2117	0.7883	0	Pseudomonas	Pseudomonadales	TRUE
QS--PCAM1A.fa	GCF_000506385	Pseudomonas_chlororaphis_subsp._aurantiaca_PB-St2	0.1621	0.8379	0	Pseudomonas	Pseudomonadales	FALSE
QS--PCAM1A.fa	GCF_001293465	Pseudomonas_fuscovaginae	0.1627	0.8373	0	Pseudomonas	Pseudomonadales	FALSE
QS--PCAM1A.fa	GCF_001602135	Pseudomonas_chlororaphis	0.1632	0.8368	0	Pseudomonas	Pseudomonadales	FALSE
QS--PCAM1A.fa	GCF_000495915	Pseudomonas_chloritidismutans_AW-1	0.2133	0.7867	0	Pseudomonas	Pseudomonadales	TRUE
QS--PCAM1A.fa	GCF_900115645	Pseudomonas_sp._NFPP07	0.1635	0.8365	0	Pseudomonas	Pseudomonadales	FALSE
QS--PCAM1A.fa	GCF_002112545	Pseudomonas_sp._R26(2017)	0.1638	0.8362	0	Pseudomonas	Pseudomonadales	FALSE
QS--PCAM1A.fa	GCF_002112765	Pseudomonas_sp._B6(2017)	0.1638	0.8362	0	Pseudomonas	Pseudomonadales	FALSE
QS--PCAM1A.fa	GCF_900104985	Pseudomonas_chlororaphis	0.1638	0.8362	0	Pseudomonas	Pseudomonadales	FALSE
QS--PCAM1A.fa	GCF_000826105	Pseudomonas_massiliensis	0.2142	0.7858	0	Pseudomonas	Pseudomonadales	TRUE
QS--PCAM1A.fa	GCF_002158995	Pseudomonas_caspiana	0.2142	0.7858	0	Pseudomonas	Pseudomonadales	TRUE
QS--PCAM1A.fa	GCF_000282175	Pseudomonas_sp._GM17	0.1644	0.8356	0	Pseudomonas	Pseudomonadales	FALSE
QS--PCAM1A.fa	GCF_000761195	Pseudomonas_chlororaphis_subsp._aurantiaca	0.1647	0.8353	0	Pseudomonas	Pseudomonadales	FALSE
QS--PCAM1A.fa	GCF_900104715	Pseudomonas_chlororaphis	0.165	0.835	0	Pseudomonas	Pseudomonadales	FALSE
QS--PCAM1A.fa	GCF_000633395	Pseudomonas_sp._PH1b	0.1653	0.8347	0	Pseudomonas	Pseudomonadales	FALSE
QS--PCAM1A.fa	GCF_900103205	Pseudomonas_sp._NFPP12	0.1653	0.8347	0	Pseudomonas	Pseudomonadales	FALSE
QS--PCAM1A.fa	GCF_900109535	Pseudomonas_sp._NFPP10	0.1653	0.8347	0	Pseudomonas	Pseudomonadales	FALSE
QS--PCAM1A.fa	GCF_900110785	Pseudomonas_sp._NFPP19	0.1653	0.8347	0	Pseudomonas	Pseudomonadales	FALSE
QS--PCAM1A.fa	GCF_900113795	Pseudomonas_sp._NFPP08	0.1653	0.8347	0	Pseudomonas	Pseudomonadales	FALSE
QS--PCAM1A.fa	GCF_900119575	Pseudomonas_sp._NFPP09	0.1653	0.8347	0	Pseudomonas	Pseudomonadales	FALSE
QS--PCAM1A.fa	GCF_000474765	Pseudomonas_sp._CMAA1215	0.1655	0.8345	0	Pseudomonas	Pseudomonadales	FALSE
QS--PCAM1A.fa	GCF_000931465	Pseudomonas_sp._MRSN12121	0.1655	0.8345	0	Pseudomonas	Pseudomonadales	FALSE
QS--PCAM1A.fa	GCF_001269545	Pseudomonas_sp._CMR5c	0.1655	0.8345	0	Pseudomonas	Pseudomonadales	FALSE
QS--PCAM1A.fa	GCF_900104995	Pseudomonas_chlororaphis	0.1655	0.8345	0	Pseudomonas	Pseudomonadales	FALSE
QS--PCAM1A.fa	GCF_900107395	Pseudomonas_sp._NFIX28	0.1655	0.8345	0	Pseudomonas	Pseudomonadales	FALSE
QS--PCAM1A.fa	GCF_900114815	Pseudomonas_sp._NFPP05	0.1655	0.8345	0	Pseudomonas	Pseudomonadales	FALSE
QS--PCAM1A.fa	GCF_000264555	Pseudomonas_chlororaphis_O6	0.1658	0.8342	0	Pseudomonas	Pseudomonadales	FALSE
QS--PCAM1A.fa	GCF_000281915	Pseudomonas_chlororaphis_subsp._aureofaciens_30-84	0.1661	0.8338	0	Pseudomonas	Pseudomonadales	FALSE
QS--PCAM1A.fa	GCF_900103335	Pseudomonas_sp._NFPP15	0.1661	0.8338	0	Pseudomonas	Pseudomonadales	FALSE
QS--PCAM1A.fa	GCF_900109335	Pseudomonas_sp._NFPP18	0.1661	0.8338	0	Pseudomonas	Pseudomonadales	FALSE
QS--PCAM1A.fa	GCF_900109505	Pseudomonas_sp._NFACC41-3	0.1661	0.8338	0	Pseudomonas	Pseudomonadales	FALSE
QS--PCAM1A.fa	GCF_900111855	Pseudomonas_sp._NFPP13	0.1661	0.8338	0	Pseudomonas	Pseudomonadales	FALSE
QS--PCAM1A.fa	GCF_900119635	Pseudomonas_sp._NFPP14	0.1661	0.8338	0	Pseudomonas	Pseudomonadales	FALSE
QS--PCAM1A.fa	GCF_900119675	Pseudomonas_sp._NFPP16	0.1661	0.8338	0	Pseudomonas	Pseudomonadales	FALSE
QS--PCAM1A.fa	GCF_900177395	Pseudomonas_sp._NFIX51	0.1661	0.8338	0	Pseudomonas	Pseudomonadales	FALSE
QS--PCAM1A.fa	GCF_900102935	Pseudomonas_sp._NFPP17	0.1665	0.8335	0	Pseudomonas	Pseudomonadales	FALSE
QS--PCAM1A.fa	GCF_900116505	Pseudomonas_sp._NFPP25	0.1665	0.8335	0	Pseudomonas	Pseudomonadales	FALSE
QS--PCAM1A.fa	GCF_000828695	Pseudomonas_protegens_Cab57	0.1668	0.8332	0	Pseudomonas	Pseudomonadales	FALSE
QS--PCAM1A.fa	GCF_001043005	Pseudomonas_psychrophila	0.2168	0.7832	0	Pseudomonas	Pseudomonadales	TRUE
QS--PCAM1A.fa	GCF_000698865	Pseudomonas_chlororaphis	0.1671	0.8329	0	Pseudomonas	Pseudomonadales	FALSE
QS--PCAM1A.fa	GCF_000963835	Pseudomonas_chlororaphis	0.1671	0.8329	0	Pseudomonas	Pseudomonadales	FALSE
QS--PCAM1A.fa	GCF_002006545	Pseudomonas_protegens	0.1674	0.8326	0	Pseudomonas	Pseudomonadales	FALSE
QS--PCAM1A.fa	GCF_000756775	Pseudomonas_saudiphocaensis	0.2177	0.7823	0	Pseudomonas	Pseudomonadales	TRUE
QS--PCAM1A.fa	GCF_001043055	Pseudomonas_weihenstephanensis	0.2177	0.7823	0	Pseudomonas	Pseudomonadales	TRUE
QS--PCAM1A.fa	GCF_000012265	Pseudomonas_protegens_Pf-5	0.1677	0.8323	0	Pseudomonas	Pseudomonadales	FALSE
QS--PCAM1A.fa	GCF_001547895	Pseudomonas_sp._Os17	0.1677	0.8323	0	Pseudomonas	Pseudomonadales	FALSE
QS--PCAM1A.fa	GCF_002208745	Pseudomonas_protegens	0.1677	0.8323	0	Pseudomonas	Pseudomonadales	FALSE
QS--PCAM1A.fa	GCF_001547915	Pseudomonas_sp._St29	0.168	0.832	0	Pseudomonas	Pseudomonadales	FALSE
QS--PCAM1A.fa	GCF_001682935	Pseudomonas_protegens	0.168	0.832	0	Pseudomonas	Pseudomonadales	FALSE
QS--PCAM1A.fa	GCF_001682945	Pseudomonas_protegens	0.168	0.832	0	Pseudomonas	Pseudomonadales	FALSE
QS--PCAM1A.fa	GCF_001904985	Pseudomonas_protegens	0.168	0.832	0	Pseudomonas	Pseudomonadales	FALSE
QS--PCAM1A.fa	GCF_001906605	Pseudomonas_protegens	0.168	0.832	0	Pseudomonas	Pseudomonadales	FALSE
QS--PCAM1A.fa	GCF_001906615	Pseudomonas_protegens	0.168	0.832	0	Pseudomonas	Pseudomonadales	FALSE
QS--PCAM1A.fa	GCF_001906625	Pseudomonas_protegens	0.168	0.832	0	Pseudomonas	Pseudomonadales	FALSE
QS--PCAM1A.fa	GCF_000317185	Pseudomonas_sp._M1	0.1683	0.8317	0	Pseudomonas	Pseudomonadales	FALSE
QS--PCAM1A.fa	GCF_000364705	Pseudomonas_fuscovaginae_SE-1	0.1683	0.8317	0	Pseudomonas	Pseudomonadales	FALSE
QS--PCAM1A.fa	GCF_000725445	Pseudomonas_sp._AAC	0.169	0.831	0	Pseudomonas	Pseudomonadales	FALSE
QS--PCAM1A.fa	GCF_001446495	Pseudomonas_citronellolis	0.169	0.831	0	Pseudomonas	Pseudomonadales	FALSE
QS--PCAM1A.fa	GCF_001446995	Pseudomonas_citronellolis	0.169	0.831	0	Pseudomonas	Pseudomonadales	FALSE
QS--PCAM1A.fa	GCF_001838695	Pseudomonas_sp._HMSC75E02	0.1693	0.8307	0	Pseudomonas	Pseudomonadales	FALSE
QS--PCAM1A.fa	GCF_000280765	Pseudomonas_gingeri_NCPPB_3146	0.1699	0.8301	0	Pseudomonas	Pseudomonadales	FALSE
QS--PCAM1A.fa	GCF_001654435	Pseudomonas_citronellolis	0.1699	0.8301	0	Pseudomonas	Pseudomonadales	FALSE
QS--PCAM1A.fa	GCF_001586155	Pseudomonas_citronellolis	0.1703	0.8297	0	Pseudomonas	Pseudomonadales	FALSE
QS--PCAM1A.fa	GCF_000812405	Pseudomonas_sp._PI1	0.1706	0.8294	0	Pseudomonas	Pseudomonadales	FALSE
QS--PCAM1A.fa	GCF_001669755	Pseudomonas_sp._EGD-AKN5	0.1706	0.8294	0	Pseudomonas	Pseudomonadales	FALSE
QS--PCAM1A.fa	GCF_001748265	Pseudomonas_sp._CCA_1	0.1706	0.8294	0	Pseudomonas	Pseudomonadales	FALSE
QS--PCAM1A.fa	GCF_000955815	Pseudomonas_sp._5	0.1709	0.8291	0	Pseudomonas	Pseudomonadales	FALSE
QS--PCAM1A.fa	GCF_000263855	Pseudomonas_sp._M47T1	0.1713	0.8287	0	Pseudomonas	Pseudomonadales	FALSE
QS--PCAM1A.fa	GCF_900116055	Pseudomonas_sp._NFACC42-2	0.1713	0.8287	0	Pseudomonas	Pseudomonadales	FALSE
QS--PCAM1A.fa	GCF_000251185	Pseudomonas_fuscovaginae_UPB0736	0.1719	0.8281	0	Pseudomonas	Pseudomonadales	FALSE
QS--PCAM1A.fa	GCF_001597285	Pseudomonas_alcaligenes	0.1726	0.8274	0	Pseudomonas	Pseudomonadales	FALSE
QS--PCAM1A.fa	GCF_001983165	Pseudomonas_gessardii	0.1726	0.8274	0	Pseudomonas	Pseudomonadales	FALSE
QS--PCAM1A.fa	GCF_900101185	Pseudomonas_gessardii	0.173	0.827	0	Pseudomonas	Pseudomonadales	FALSE
QS--PCAM1A.fa	GCF_001705835	Pseudomonas_sp._BIOMIG1N	0.1733	0.8267	0	Pseudomonas	Pseudomonadales	FALSE
QS--PCAM1A.fa	GCF_001705845	Pseudomonas_sp._BIOMIG1BDMA	0.1733	0.8267	0	Pseudomonas	Pseudomonadales	FALSE
QS--PCAM1A.fa	GCF_001705995	Pseudomonas_sp._BIOMIG1BAC	0.1733	0.8267	0	Pseudomonas	Pseudomonadales	FALSE
QS--PCAM1A.fa	GCF_000346755	Pseudomonas_sp._CBZ-4	0.1737	0.8263	0	Pseudomonas	Pseudomonadales	FALSE
QS--PCAM1A.fa	GCF_000467005	Pseudomonas_fuscovaginae_DAR_77795	0.1737	0.8263	0	Pseudomonas	Pseudomonadales	FALSE
QS--PCAM1A.fa	GCF_001705885	Pseudomonas_sp._BIOMIG1BD	0.1737	0.8263	0	Pseudomonas	Pseudomonadales	FALSE
QS--PCAM1A.fa	GCF_000280575	Pseudomonas_fuscovaginae_CB98818	0.174	0.826	0	Pseudomonas	Pseudomonadales	FALSE
QS--PCAM1A.fa	GCF_000278565	Pseudomonas_sp._Ag1	0.1744	0.8256	0	Pseudomonas	Pseudomonadales	FALSE
QS--PCAM1A.fa	GCF_000732445	Pseudomonas_oleovorans	0.1744	0.8256	0	Pseudomonas	Pseudomonadales	FALSE
QS--PCAM1A.fa	GCF_000761545	Pseudomonas_sp._ML96	0.1744	0.8256	0	Pseudomonas	Pseudomonadales	FALSE
QS--PCAM1A.fa	GCF_000785375	Pseudomonas_brassicacearum_PP1_210F	0.1744	0.8256	0	Pseudomonas	Pseudomonadales	FALSE
QS--PCAM1A.fa	GCF_900104915	Pseudomonas_cedrina	0.1744	0.8256	0	Pseudomonas	Pseudomonadales	FALSE
QS--PCAM1A.fa	GCF_900119265	Pseudomonas_sp._NFACC04-2	0.1744	0.8256	0	Pseudomonas	Pseudomonadales	FALSE
QS--PCAM1A.fa	GCF_001702295	Pseudomonas_sp._S3E12	0.1748	0.8252	0	Pseudomonas	Pseudomonadales	FALSE
QS--PCAM1A.fa	GCF_000416215	Pseudomonas_sp._CF161	0.1751	0.8249	0	Pseudomonas	Pseudomonadales	FALSE
QS--PCAM1A.fa	GCF_002179905	Pseudomonas_sp._PE-S1G-1	0.1751	0.8249	0	Pseudomonas	Pseudomonadales	FALSE
QS--PCAM1A.fa	GCF_900105795	Pseudomonas_orientalis	0.1751	0.8249	0	Pseudomonas	Pseudomonadales	FALSE
QS--PCAM1A.fa	GCF_900156465	Pseudomonas_sp._7SR1	0.1751	0.8249	0	Pseudomonas	Pseudomonadales	FALSE
QS--PCAM1A.fa	GCF_001412005	Pseudomonas_mediterranea	0.1755	0.8245	0	Pseudomonas	Pseudomonadales	FALSE
QS--PCAM1A.fa	GCF_001412045	Pseudomonas_mediterranea	0.1755	0.8245	0	Pseudomonas	Pseudomonadales	FALSE
QS--PCAM1A.fa	GCF_001412185	Pseudomonas_mediterranea	0.1755	0.8245	0	Pseudomonas	Pseudomonadales	FALSE
QS--PCAM1A.fa	GCF_002112315	Pseudomonas_sp._R47(2017)	0.1755	0.8245	0	Pseudomonas	Pseudomonadales	FALSE
QS--PCAM1A.fa	GCF_002112345	Pseudomonas_sp._R43(2017)	0.1755	0.8245	0	Pseudomonas	Pseudomonadales	FALSE
QS--PCAM1A.fa	GCF_002112445	Pseudomonas_sp._R35(2017)	0.1755	0.8245	0	Pseudomonas	Pseudomonadales	FALSE
QS--PCAM1A.fa	GCF_002112485	Pseudomonas_sp._R32(2017)	0.1755	0.8245	0	Pseudomonas	Pseudomonadales	FALSE
QS--PCAM1A.fa	GCF_002112605	Pseudomonas_sp._R22(2017)	0.1755	0.8245	0	Pseudomonas	Pseudomonadales	FALSE
QS--PCAM1A.fa	GCF_002113425	Pseudomonas_sp._R34(2017)	0.1755	0.8245	0	Pseudomonas	Pseudomonadales	FALSE
QS--PCAM1A.fa	GCF_900101215	Pseudomonas_sp._NFACC32-1	0.1755	0.8245	0	Pseudomonas	Pseudomonadales	FALSE
QS--PCAM1A.fa	GCF_900106005	Pseudomonas_mediterranea	0.1755	0.8245	0	Pseudomonas	Pseudomonadales	FALSE
QS--PCAM1A.fa	GCF_900119425	Pseudomonas_sp._NFACC47-1	0.1755	0.8245	0	Pseudomonas	Pseudomonadales	FALSE
QS--PCAM1A.fa	GCF_900119645	Pseudomonas_sp._NFACC43	0.1755	0.8245	0	Pseudomonas	Pseudomonadales	FALSE
QS--PCAM1A.fa	GCF_000263695	Pseudomonas_fluorescens_Q8r1-96	0.1759	0.8241	0	Pseudomonas	Pseudomonadales	FALSE
QS--PCAM1A.fa	GCF_900005955	Pseudomonas_sp._8_R_14	0.1759	0.8241	0	Pseudomonas	Pseudomonadales	FALSE
QS--PCAM1A.fa	GCF_900103245	Pseudomonas_brassicacearum	0.1759	0.8241	0	Pseudomonas	Pseudomonadales	FALSE
QS--PCAM1A.fa	GCF_900119215	Pseudomonas_sp._NFACC09-4	0.1759	0.8241	0	Pseudomonas	Pseudomonadales	FALSE
QS--PCAM1A.fa	GCF_900119655	Pseudomonas_sp._NFACC49-2	0.1759	0.8241	0	Pseudomonas	Pseudomonadales	FALSE
QS--PCAM1A.fa	GCF_000242655	Pseudomonas_sp._PAMC_25886	0.1763	0.8237	0	Pseudomonas	Pseudomonadales	FALSE
QS--PCAM1A.fa	GCF_001637285	Pseudomonas_thivervalensis	0.1763	0.8237	0	Pseudomonas	Pseudomonadales	FALSE
QS--PCAM1A.fa	GCF_001702265	Pseudomonas_sp._S1E40	0.1763	0.8237	0	Pseudomonas	Pseudomonadales	FALSE
QS--PCAM1A.fa	GCF_001746815	Pseudomonas_brassicacearum	0.1763	0.8237	0	Pseudomonas	Pseudomonadales	FALSE
QS--PCAM1A.fa	GCF_002018875	Pseudomonas_sp._MF4836	0.1763	0.8237	0	Pseudomonas	Pseudomonadales	FALSE
QS--PCAM1A.fa	GCF_900067035	Pseudomonas_sp._1_R_17	0.1763	0.8237	0	Pseudomonas	Pseudomonadales	FALSE
QS--PCAM1A.fa	GCF_900101415	Pseudomonas_koreensis	0.1763	0.8237	0	Pseudomonas	Pseudomonadales	FALSE
QS--PCAM1A.fa	GCF_900102295	Pseudomonas_thivervalensis	0.1763	0.8237	0	Pseudomonas	Pseudomonadales	FALSE
QS--PCAM1A.fa	GCF_000194805	Pseudomonas_brassicacearum_subsp._brassicacearum_NFM421	0.1766	0.8234	0	Pseudomonas	Pseudomonadales	FALSE
QS--PCAM1A.fa	GCF_000287395	Pseudomonas_mendocina_DLHK	0.1766	0.8234	0	Pseudomonas	Pseudomonadales	FALSE
QS--PCAM1A.fa	GCF_000455385	Pseudomonas_alcaligenes_OT_69	0.1766	0.8234	0	Pseudomonas	Pseudomonadales	FALSE
QS--PCAM1A.fa	GCF_000514275	Pseudomonas_sp._URIL14HWK12:I7	0.1766	0.8234	0	Pseudomonas	Pseudomonadales	FALSE
QS--PCAM1A.fa	GCF_000800585	Pseudomonas_brassicacearum	0.1766	0.8234	0	Pseudomonas	Pseudomonadales	FALSE
QS--PCAM1A.fa	GCF_001449085	Pseudomonas_brassicacearum	0.1766	0.8234	0	Pseudomonas	Pseudomonadales	FALSE
QS--PCAM1A.fa	GCF_900100025	Pseudomonas_sp._NFACC56-3	0.1766	0.8234	0	Pseudomonas	Pseudomonadales	FALSE
QS--PCAM1A.fa	GCF_900101575	Pseudomonas_sp._NFACC37-1	0.1766	0.8234	0	Pseudomonas	Pseudomonadales	FALSE
QS--PCAM1A.fa	GCF_900114295	Pseudomonas_sp._NFACC52	0.1766	0.8234	0	Pseudomonas	Pseudomonadales	FALSE
QS--PCAM1A.fa	GCF_000412695	Pseudomonas_resinovorans_NBRC_106553	0.177	0.823	0	Pseudomonas	Pseudomonadales	FALSE
QS--PCAM1A.fa	GCF_000798915	Pseudomonas_mendocina_ZWU0006	0.177	0.823	0	Pseudomonas	Pseudomonadales	FALSE
QS--PCAM1A.fa	GCF_001269635	Pseudomonas_brassicacearum	0.177	0.823	0	Pseudomonas	Pseudomonadales	FALSE
QS--PCAM1A.fa	GCF_001269685	Pseudomonas_thivervalensis	0.177	0.823	0	Pseudomonas	Pseudomonadales	FALSE
QS--PCAM1A.fa	GCF_001269755	Pseudomonas_sp._Q12-87	0.177	0.823	0	Pseudomonas	Pseudomonadales	FALSE
QS--PCAM1A.fa	GCF_001411985	Pseudomonas_mediterranea	0.177	0.823	0	Pseudomonas	Pseudomonadales	FALSE
QS--PCAM1A.fa	GCF_002113125	Pseudomonas_sp._B20(2017)	0.177	0.823	0	Pseudomonas	Pseudomonadales	FALSE
QS--PCAM1A.fa	GCF_002113765	Pseudomonas_sp._B17(2017)	0.177	0.823	0	Pseudomonas	Pseudomonadales	FALSE
QS--PCAM1A.fa	GCF_900103555	Pseudomonas_sp._NFACC15-1	0.177	0.823	0	Pseudomonas	Pseudomonadales	FALSE
QS--PCAM1A.fa	GCF_900104425	Pseudomonas_sp._NFACC13-1	0.177	0.823	0	Pseudomonas	Pseudomonadales	FALSE
QS--PCAM1A.fa	GCF_900105635	Pseudomonas_kilonensis	0.177	0.823	0	Pseudomonas	Pseudomonadales	FALSE
QS--PCAM1A.fa	GCF_900106885	Pseudomonas_sp._NFACC14	0.177	0.823	0	Pseudomonas	Pseudomonadales	FALSE
QS--PCAM1A.fa	GCF_900111955	Pseudomonas_sp._NFIX10	0.177	0.823	0	Pseudomonas	Pseudomonadales	FALSE
QS--PCAM1A.fa	GCF_900112875	Pseudomonas_sp._NFACC06-1	0.177	0.823	0	Pseudomonas	Pseudomonadales	FALSE
QS--PCAM1A.fa	GCF_000281895	Pseudomonas_fluorescens_Q2-87	0.1774	0.8226	0	Pseudomonas	Pseudomonadales	FALSE
QS--PCAM1A.fa	GCF_000282275	Pseudomonas_sp._GM30	0.1774	0.8226	0	Pseudomonas	Pseudomonadales	FALSE
QS--PCAM1A.fa	GCF_000474255	Pseudomonas_alcaligenes_MRY13-0052	0.1774	0.8226	0	Pseudomonas	Pseudomonadales	FALSE
QS--PCAM1A.fa	GCF_000510785	Pseudomonas_brassicacearum_51MFCVI2.1	0.1774	0.8226	0	Pseudomonas	Pseudomonadales	FALSE
QS--PCAM1A.fa	GCF_001269725	Pseudomonas_kilonensis	0.1774	0.8226	0	Pseudomonas	Pseudomonadales	FALSE
QS--PCAM1A.fa	GCF_001839655	Pseudomonas_argentinensis	0.1774	0.8226	0	Pseudomonas	Pseudomonadales	FALSE
QS--PCAM1A.fa	GCF_002001065	Pseudomonas_sp._A25(2017)	0.1774	0.8226	0	Pseudomonas	Pseudomonadales	FALSE
QS--PCAM1A.fa	GCF_900100935	Pseudomonas_sp._NFACC25	0.1774	0.8226	0	Pseudomonas	Pseudomonadales	FALSE
QS--PCAM1A.fa	GCF_900104365	Pseudomonas_extremorientalis	0.1774	0.8226	0	Pseudomonas	Pseudomonadales	FALSE
QS--PCAM1A.fa	GCF_900115235	Pseudomonas_sp._NFACC24-1	0.1774	0.8226	0	Pseudomonas	Pseudomonadales	FALSE
QS--PCAM1A.fa	GCF_001579805	Pseudomonas_azotoformans	0.1778	0.8222	0	Pseudomonas	Pseudomonadales	FALSE
QS--PCAM1A.fa	GCF_001952855	Pseudomonas_sp._ATCC_PTA-122608	0.1778	0.8222	0	Pseudomonas	Pseudomonadales	FALSE
QS--PCAM1A.fa	GCF_002113045	Pseudomonas_sp._B26(2017)	0.1778	0.8222	0	Pseudomonas	Pseudomonadales	FALSE
QS--PCAM1A.fa	GCF_900004915	Pseudomonas_sp._31_R_17	0.1778	0.8222	0	Pseudomonas	Pseudomonadales	FALSE
QS--PCAM1A.fa	GCF_000313235	Pseudomonas_sp._PAMC_26793	0.1782	0.8218	0	Pseudomonas	Pseudomonadales	FALSE
QS--PCAM1A.fa	GCF_000514375	Pseudomonas_sp._LAMO17WK12:I2	0.1782	0.8218	0	Pseudomonas	Pseudomonadales	FALSE
QS--PCAM1A.fa	GCF_001983205	Pseudomonas_azotoformans	0.1782	0.8218	0	Pseudomonas	Pseudomonadales	FALSE
QS--PCAM1A.fa	GCF_002113215	Pseudomonas_sp._B15(2017)	0.1782	0.8218	0	Pseudomonas	Pseudomonadales	FALSE
QS--PCAM1A.fa	GCF_900177315	Pseudomonas_sp._LAMO17WK12:I1	0.1782	0.8218	0	Pseudomonas	Pseudomonadales	FALSE
QS--PCAM1A.fa	GCF_000292795	Pseudomonas_fluorescens_R124	0.1786	0.8214	0	Pseudomonas	Pseudomonadales	FALSE
QS--PCAM1A.fa	GCF_000612585	Pseudomonas_sp._CHM02	0.1786	0.8214	0	Pseudomonas	Pseudomonadales	FALSE
QS--PCAM1A.fa	GCF_001023535	Pseudomonas_chlororaphis	0.1786	0.8214	0	Pseudomonas	Pseudomonadales	FALSE
QS--PCAM1A.fa	GCF_002204795	Pseudomonas_sp._K2I15	0.1786	0.8214	0	Pseudomonas	Pseudomonadales	FALSE
QS--PCAM1A.fa	GCF_900004785	Pseudomonas_sp._28_E_9	0.1786	0.8214	0	Pseudomonas	Pseudomonadales	FALSE
QS--PCAM1A.fa	GCF_900004965	Pseudomonas_sp._44_R_15	0.1786	0.8214	0	Pseudomonas	Pseudomonadales	FALSE
QS--PCAM1A.fa	GCF_900167635	Pseudomonas_extremaustralis	0.1786	0.8214	0	Pseudomonas	Pseudomonadales	FALSE
QS--PCAM1A.fa	GCF_900188285	Pseudomonas_nitroreducens	0.1786	0.8214	0	Pseudomonas	Pseudomonadales	FALSE
QS--PCAM1A.fa	GCF_001411475	Pseudomonas_endophytica	0.2289	0.7711	0	Pseudomonas	Pseudomonadales	TRUE
QS--PCAM1A.fa	GCF_900105995	Pseudomonas_pohangensis	0.2289	0.7711	0	Pseudomonas	Pseudomonadales	TRUE
QS--PCAM1A.fa	GCF_000416195	Pseudomonas_sp._CFII68	0.179	0.821	0	Pseudomonas	Pseudomonadales	FALSE
QS--PCAM1A.fa	GCF_000955805	Pseudomonas_sp._21	0.179	0.821	0	Pseudomonas	Pseudomonadales	FALSE
QS--PCAM1A.fa	GCF_001654515	Pseudomonas_koreensis	0.179	0.821	0	Pseudomonas	Pseudomonadales	FALSE
QS--PCAM1A.fa	GCF_900004865	Pseudomonas_sp._37_R_15	0.179	0.821	0	Pseudomonas	Pseudomonadales	FALSE
QS--PCAM1A.fa	GCF_900119355	Pseudomonas_sp._NFPP02	0.179	0.821	0	Pseudomonas	Pseudomonadales	FALSE
QS--PCAM1A.fa	GCF_000012445	Pseudomonas_fluorescens_Pf0-1	0.1794	0.8206	0	Pseudomonas	Pseudomonadales	FALSE
QS--PCAM1A.fa	GCF_000016565	Pseudomonas_mendocina_ymp	0.1794	0.8206	0	Pseudomonas	Pseudomonadales	FALSE
QS--PCAM1A.fa	GCF_000336465	Pseudomonas_poae_RE*1-1-14	0.1794	0.8206	0	Pseudomonas	Pseudomonadales	FALSE
QS--PCAM1A.fa	GCF_000828175	Pseudomonas_sp._W15Feb9B	0.1794	0.8206	0	Pseudomonas	Pseudomonadales	FALSE
QS--PCAM1A.fa	GCF_000968575	Pseudomonas_kilonensis	0.1794	0.8206	0	Pseudomonas	Pseudomonadales	FALSE
QS--PCAM1A.fa	GCF_001269745	Pseudomonas_sp._P97.38	0.1794	0.8206	0	Pseudomonas	Pseudomonadales	FALSE
QS--PCAM1A.fa	GCF_001269925	Pseudomonas_sp._MIACH	0.1794	0.8206	0	Pseudomonas	Pseudomonadales	FALSE
QS--PCAM1A.fa	GCF_900004645	Pseudomonas_sp._25_E_4	0.1794	0.8206	0	Pseudomonas	Pseudomonadales	FALSE
QS--PCAM1A.fa	GCF_900004715	Pseudomonas_sp._24_E_13	0.1794	0.8206	0	Pseudomonas	Pseudomonadales	FALSE
QS--PCAM1A.fa	GCF_900005815	Pseudomonas_sp._31_E_5	0.1794	0.8206	0	Pseudomonas	Pseudomonadales	FALSE
QS--PCAM1A.fa	GCF_900005935	Pseudomonas_sp._31_E_6	0.1794	0.8206	0	Pseudomonas	Pseudomonadales	FALSE
QS--PCAM1A.fa	GCF_900105325	Pseudomonas_marginalis	0.1794	0.8206	0	Pseudomonas	Pseudomonadales	FALSE
QS--PCAM1A.fa	GCF_900115535	Pseudomonas_sp._NFPP28	0.1794	0.8206	0	Pseudomonas	Pseudomonadales	FALSE
QS--PCAM1A.fa	GCF_000316175	Pseudomonas_sp._UW4	0.1798	0.8202	0	Pseudomonas	Pseudomonadales	FALSE
QS--PCAM1A.fa	GCF_000510895	Pseudomonas_sp._FH1	0.1798	0.8202	0	Pseudomonas	Pseudomonadales	FALSE
QS--PCAM1A.fa	GCF_001065055	Pseudomonas_denitrificans_(nomen_rejiciendum)	0.1798	0.8202	0	Pseudomonas	Pseudomonadales	FALSE
QS--PCAM1A.fa	GCF_002112855	Pseudomonas_sp._B40(2017)	0.1798	0.8202	0	Pseudomonas	Pseudomonadales	FALSE
QS--PCAM1A.fa	GCF_002113055	Pseudomonas_sp._B27(2017)	0.1798	0.8202	0	Pseudomonas	Pseudomonadales	FALSE
QS--PCAM1A.fa	GCF_002113705	Pseudomonas_sp._B25(2017)	0.1798	0.8202	0	Pseudomonas	Pseudomonadales	FALSE
QS--PCAM1A.fa	GCF_900104075	Pseudomonas_sp._NFACC17-2	0.1798	0.8202	0	Pseudomonas	Pseudomonadales	FALSE
QS--PCAM1A.fa	GCF_900106735	Pseudomonas_sp._NFACC08-1	0.1798	0.8202	0	Pseudomonas	Pseudomonadales	FALSE
QS--PCAM1A.fa	GCF_900109275	Pseudomonas_sp._NFACC23-1	0.1798	0.8202	0	Pseudomonas	Pseudomonadales	FALSE
QS--PCAM1A.fa	GCF_900119205	Pseudomonas_sp._NFACC16-2	0.1798	0.8202	0	Pseudomonas	Pseudomonadales	FALSE
QS--PCAM1A.fa	GCF_900113745	Pseudomonas_guineae	0.2301	0.7699	0	Pseudomonas	Pseudomonadales	TRUE
QS--PCAM1A.fa	GCF_000242115	Pseudomonas_extremaustralis_14-3_substr._14-3b	0.1802	0.8198	0	Pseudomonas	Pseudomonadales	FALSE
QS--PCAM1A.fa	GCF_000514195	Pseudomonas_sp._URIL14HWK12:I6	0.1802	0.8198	0	Pseudomonas	Pseudomonadales	FALSE
QS--PCAM1A.fa	GCF_000631985	Pseudomonas_sp._RIT288	0.1802	0.8198	0	Pseudomonas	Pseudomonadales	FALSE
QS--PCAM1A.fa	GCF_000633255	Pseudomonas_sp._H1h	0.1802	0.8198	0	Pseudomonas	Pseudomonadales	FALSE
QS--PCAM1A.fa	GCF_001320835	Pseudomonas_sp._NBRC_111138	0.1802	0.8198	0	Pseudomonas	Pseudomonadales	FALSE
QS--PCAM1A.fa	GCF_001425105	Pseudomonas_sp._Root401	0.1802	0.8198	0	Pseudomonas	Pseudomonadales	FALSE
QS--PCAM1A.fa	GCF_001695625	Pseudomonas_sp._WCHP16	0.1802	0.8198	0	Pseudomonas	Pseudomonadales	FALSE
QS--PCAM1A.fa	GCF_001836415	Pseudomonas_sp._HMSC058B07	0.1802	0.8198	0	Pseudomonas	Pseudomonadales	FALSE
QS--PCAM1A.fa	GCF_002269425	Pseudomonas_sp._NS1(2017)	0.1802	0.8198	0	Pseudomonas	Pseudomonadales	FALSE
QS--PCAM1A.fa	GCF_900102735	Pseudomonas_sp._NFIX46	0.1802	0.8198	0	Pseudomonas	Pseudomonadales	FALSE
QS--PCAM1A.fa	GCF_900104885	Pseudomonas_trivialis	0.1802	0.8198	0	Pseudomonas	Pseudomonadales	FALSE
QS--PCAM1A.fa	GCF_900113815	Pseudomonas_sp._NFPP04	0.1802	0.8198	0	Pseudomonas	Pseudomonadales	FALSE
QS--PCAM1A.fa	GCF_900114515	Pseudomonas_sp._NFACC46-3	0.1802	0.8198	0	Pseudomonas	Pseudomonadales	FALSE
QS--PCAM1A.fa	GCF_900115915	Pseudomonas_sp._NFIX49	0.1802	0.8198	0	Pseudomonas	Pseudomonadales	FALSE
QS--PCAM1A.fa	GCF_000263675	Pseudomonas_fluorescens_SS101	0.1806	0.8194	0	Pseudomonas	Pseudomonadales	FALSE
QS--PCAM1A.fa	GCF_001062785	Pseudomonas_denitrificans_(nomen_rejiciendum)	0.1806	0.8194	0	Pseudomonas	Pseudomonadales	FALSE
QS--PCAM1A.fa	GCF_001269775	Pseudomonas_sp._Pf153	0.1806	0.8194	0	Pseudomonas	Pseudomonadales	FALSE
QS--PCAM1A.fa	GCF_001423155	Pseudomonas_sp._Leaf127	0.1806	0.8194	0	Pseudomonas	Pseudomonadales	FALSE
QS--PCAM1A.fa	GCF_001594225	Pseudomonas_sp._MS586	0.1806	0.8194	0	Pseudomonas	Pseudomonadales	FALSE
QS--PCAM1A.fa	GCF_001814745	Pseudomonas_sp._HMSC073F05	0.1806	0.8194	0	Pseudomonas	Pseudomonadales	FALSE
QS--PCAM1A.fa	GCF_001855215	Pseudomonas_sp._06C_126	0.1806	0.8194	0	Pseudomonas	Pseudomonadales	FALSE
QS--PCAM1A.fa	GCF_002112835	Pseudomonas_sp._B39(2017)	0.1806	0.8194	0	Pseudomonas	Pseudomonadales	FALSE
QS--PCAM1A.fa	GCF_002112885	Pseudomonas_sp._B37(2017)	0.1806	0.8194	0	Pseudomonas	Pseudomonadales	FALSE
QS--PCAM1A.fa	GCF_002112905	Pseudomonas_sp._B36(2017)	0.1806	0.8194	0	Pseudomonas	Pseudomonadales	FALSE
QS--PCAM1A.fa	GCF_002112965	Pseudomonas_sp._B31(2017)	0.1806	0.8194	0	Pseudomonas	Pseudomonadales	FALSE
QS--PCAM1A.fa	GCF_900005715	Pseudomonas_sp._34_E_7	0.1806	0.8194	0	Pseudomonas	Pseudomonadales	FALSE
QS--PCAM1A.fa	GCF_900102655	Pseudomonas_sp._NFACC44-2	0.1806	0.8194	0	Pseudomonas	Pseudomonadales	FALSE
QS--PCAM1A.fa	GCF_900103575	Pseudomonas_sp._NFACC51	0.1806	0.8194	0	Pseudomonas	Pseudomonadales	FALSE
QS--PCAM1A.fa	GCF_900109015	Pseudomonas_sp._NFACC07-1	0.1806	0.8194	0	Pseudomonas	Pseudomonadales	FALSE
QS--PCAM1A.fa	GCF_900112095	Pseudomonas_sp._NFPP24	0.1806	0.8194	0	Pseudomonas	Pseudomonadales	FALSE
QS--PCAM1A.fa	GCF_900113555	Pseudomonas_sp._NFACC54	0.1806	0.8194	0	Pseudomonas	Pseudomonadales	FALSE
QS--PCAM1A.fa	GCF_900113895	Pseudomonas_sp._NFPP11	0.1806	0.8194	0	Pseudomonas	Pseudomonadales	FALSE
QS--PCAM1A.fa	GCF_900116305	Pseudomonas_sp._NFACC48-1	0.1806	0.8194	0	Pseudomonas	Pseudomonadales	FALSE
QS--PCAM1A.fa	GCF_000168335	Pseudomonas_aeruginosa_PACS2	0.181	0.819	0	Pseudomonas	Pseudomonadales	FALSE
QS--PCAM1A.fa	GCF_000465575	Pseudomonas_mendocina_EGD-AQ5	0.181	0.819	0	Pseudomonas	Pseudomonadales	FALSE
QS--PCAM1A.fa	GCF_000836475	Pseudomonas_veronii	0.181	0.819	0	Pseudomonas	Pseudomonadales	FALSE
QS--PCAM1A.fa	GCF_000952805	Pseudomonas_sp._HMSC05H02	0.181	0.819	0	Pseudomonas	Pseudomonadales	FALSE
QS--PCAM1A.fa	GCF_001439745	Pseudomonas_sp._DSM_29142	0.181	0.819	0	Pseudomonas	Pseudomonadales	FALSE
QS--PCAM1A.fa	GCF_001836505	Pseudomonas_sp._HMSC059F05	0.181	0.819	0	Pseudomonas	Pseudomonadales	FALSE
QS--PCAM1A.fa	GCF_001836665	Pseudomonas_sp._HMSC061A10	0.181	0.819	0	Pseudomonas	Pseudomonadales	FALSE
QS--PCAM1A.fa	GCF_002027095	Pseudomonas_sp._Ep_R1	0.181	0.819	0	Pseudomonas	Pseudomonadales	FALSE
QS--PCAM1A.fa	GCF_002079985	Pseudomonas_sp._T	0.181	0.819	0	Pseudomonas	Pseudomonadales	FALSE
QS--PCAM1A.fa	GCF_002156405	Pseudomonas_sp._SCPG-7	0.181	0.819	0	Pseudomonas	Pseudomonadales	FALSE
QS--PCAM1A.fa	GCF_002238255	Pseudomonas_poae	0.181	0.819	0	Pseudomonas	Pseudomonadales	FALSE
QS--PCAM1A.fa	GCF_900188155	Pseudomonas_segetis	0.2313	0.7687	0	Pseudomonas	Pseudomonadales	TRUE
QS--PCAM1A.fa	GCF_000233495	Pseudomonas_sp._2_1_26	0.1814	0.8186	0	Pseudomonas	Pseudomonadales	FALSE
QS--PCAM1A.fa	GCF_000237065	Pseudomonas_fluorescens_F113	0.1814	0.8186	0	Pseudomonas	Pseudomonadales	FALSE
QS--PCAM1A.fa	GCF_000350565	Pseudomonas_veronii_1YdBTEX2	0.1814	0.8186	0	Pseudomonas	Pseudomonadales	FALSE
QS--PCAM1A.fa	GCF_000468935	Pseudomonas_aeruginosa_c7447m	0.1814	0.8186	0	Pseudomonas	Pseudomonadales	FALSE
QS--PCAM1A.fa	GCF_000484495	Pseudomonas_aeruginosa_PAO1-VE2	0.1814	0.8186	0	Pseudomonas	Pseudomonadales	FALSE
QS--PCAM1A.fa	GCF_000484545	Pseudomonas_aeruginosa_PAO1-VE13	0.1814	0.8186	0	Pseudomonas	Pseudomonadales	FALSE
QS--PCAM1A.fa	GCF_000744215	Pseudomonas_sp._Eur1_9.41	0.1814	0.8186	0	Pseudomonas	Pseudomonadales	FALSE
QS--PCAM1A.fa	GCF_000757505	Pseudomonas_sp._YS-1p	0.1814	0.8186	0	Pseudomonas	Pseudomonadales	FALSE
QS--PCAM1A.fa	GCF_000931385	Pseudomonas_sp._FeS53a	0.1814	0.8186	0	Pseudomonas	Pseudomonadales	FALSE
QS--PCAM1A.fa	GCF_001063435	Pseudomonas_denitrificans_(nomen_rejiciendum)	0.1814	0.8186	0	Pseudomonas	Pseudomonadales	FALSE
QS--PCAM1A.fa	GCF_001837545	Pseudomonas_sp._HMSC070B12	0.1814	0.8186	0	Pseudomonas	Pseudomonadales	FALSE
QS--PCAM1A.fa	GCF_002072675	Pseudomonas_tolaasii	0.1814	0.8186	0	Pseudomonas	Pseudomonadales	FALSE
QS--PCAM1A.fa	GCF_002112985	Pseudomonas_sp._B29(2017)	0.1814	0.8186	0	Pseudomonas	Pseudomonadales	FALSE
QS--PCAM1A.fa	GCF_002113135	Pseudomonas_sp._B1(2017)	0.1814	0.8186	0	Pseudomonas	Pseudomonadales	FALSE
QS--PCAM1A.fa	GCF_002113205	Pseudomonas_sp._B16(2017)	0.1814	0.8186	0	Pseudomonas	Pseudomonadales	FALSE
QS--PCAM1A.fa	GCF_002113655	Pseudomonas_sp._B33(2017)	0.1814	0.8186	0	Pseudomonas	Pseudomonadales	FALSE
QS--PCAM1A.fa	GCF_002113735	Pseudomonas_sp._B21(2017)	0.1814	0.8186	0	Pseudomonas	Pseudomonadales	FALSE
QS--PCAM1A.fa	GCF_002177125	Pseudomonas_koreensis	0.1814	0.8186	0	Pseudomonas	Pseudomonadales	FALSE
QS--PCAM1A.fa	GCF_002204635	Pseudomonas_nitroreducens	0.1814	0.8186	0	Pseudomonas	Pseudomonadales	FALSE
QS--PCAM1A.fa	GCF_900103965	Pseudomonas_poae	0.1814	0.8186	0	Pseudomonas	Pseudomonadales	FALSE
QS--PCAM1A.fa	GCF_000257605	Pseudomonas_sp._R62	0.1818	0.8182	0	Pseudomonas	Pseudomonadales	FALSE
QS--PCAM1A.fa	GCF_000262325	Pseudomonas_fluorescens_A506	0.1818	0.8182	0	Pseudomonas	Pseudomonadales	FALSE
QS--PCAM1A.fa	GCF_000468555	Pseudomonas_aeruginosa_PAO581	0.1818	0.8182	0	Pseudomonas	Pseudomonadales	FALSE
QS--PCAM1A.fa	GCF_001060205	Pseudomonas_denitrificans_(nomen_rejiciendum)	0.1818	0.8182	0	Pseudomonas	Pseudomonadales	FALSE
QS--PCAM1A.fa	GCF_001655595	Pseudomonas_sp._DR_5-09	0.1818	0.8182	0	Pseudomonas	Pseudomonadales	FALSE
QS--PCAM1A.fa	GCF_001809935	Pseudomonas_sp._HMSC058A10	0.1818	0.8182	0	Pseudomonas	Pseudomonadales	FALSE
QS--PCAM1A.fa	GCF_001813995	Pseudomonas_sp._HMSC069G05	0.1818	0.8182	0	Pseudomonas	Pseudomonadales	FALSE
QS--PCAM1A.fa	GCF_002112305	Pseudomonas_sp._R45(2017)	0.1818	0.8182	0	Pseudomonas	Pseudomonadales	FALSE
QS--PCAM1A.fa	GCF_002112575	Pseudomonas_sp._R23(2017)	0.1818	0.8182	0	Pseudomonas	Pseudomonadales	FALSE
QS--PCAM1A.fa	GCF_002112685	Pseudomonas_sp._R15(2017)	0.1818	0.8182	0	Pseudomonas	Pseudomonadales	FALSE
QS--PCAM1A.fa	GCF_002113465	Pseudomonas_sp._R24(2017)	0.1818	0.8182	0	Pseudomonas	Pseudomonadales	FALSE
QS--PCAM1A.fa	GCF_900006605	Pseudomonas_sp._58_R_3	0.1818	0.8182	0	Pseudomonas	Pseudomonadales	FALSE
QS--PCAM1A.fa	GCF_900105885	Pseudomonas_guangdongensis	0.1818	0.8182	0	Pseudomonas	Pseudomonadales	FALSE
QS--PCAM1A.fa	GCF_900106085	Pseudomonas_corrugata	0.1818	0.8182	0	Pseudomonas	Pseudomonadales	FALSE
QS--PCAM1A.fa	GCF_900111535	Pseudomonas_sp._NFR09	0.1818	0.8182	0	Pseudomonas	Pseudomonadales	FALSE
QS--PCAM1A.fa	GCF_000009225	Pseudomonas_fluorescens_SBW25	0.1823	0.8177	0	Pseudomonas	Pseudomonadales	FALSE
QS--PCAM1A.fa	GCF_000213805	Pseudomonas_fulva_12-X	0.1823	0.8177	0	Pseudomonas	Pseudomonadales	FALSE
QS--PCAM1A.fa	GCF_000276565	Pseudomonas_tolaasii_PMS117	0.1823	0.8177	0	Pseudomonas	Pseudomonadales	FALSE
QS--PCAM1A.fa	GCF_000313755	Pseudomonas_nitroreducens_TX1	0.1823	0.8177	0	Pseudomonas	Pseudomonadales	FALSE
QS--PCAM1A.fa	GCF_000319815	Pseudomonas_alcaliphila_34	0.1823	0.8177	0	Pseudomonas	Pseudomonadales	FALSE
QS--PCAM1A.fa	GCF_000349845	Pseudomonas_sp._ATCC_13867	0.1823	0.8177	0	Pseudomonas	Pseudomonadales	FALSE
QS--PCAM1A.fa	GCF_000514255	Pseudomonas_sp._URMO17WK12:I3	0.1823	0.8177	0	Pseudomonas	Pseudomonadales	FALSE
QS--PCAM1A.fa	GCF_000632755	Pseudomonas_otitidis	0.1823	0.8177	0	Pseudomonas	Pseudomonadales	FALSE
QS--PCAM1A.fa	GCF_001728945	Pseudomonas_sp._ENNP23	0.1823	0.8177	0	Pseudomonas	Pseudomonadales	FALSE
QS--PCAM1A.fa	GCF_001811215	Pseudomonas_sp._HMSC067D05	0.1823	0.8177	0	Pseudomonas	Pseudomonadales	FALSE
QS--PCAM1A.fa	GCF_001836655	Pseudomonas_sp._HMSC060G02	0.1823	0.8177	0	Pseudomonas	Pseudomonadales	FALSE
QS--PCAM1A.fa	GCF_001837685	Pseudomonas_sp._HMSC071F02	0.1823	0.8177	0	Pseudomonas	Pseudomonadales	FALSE
QS--PCAM1A.fa	GCF_900100135	Pseudomonas_sp._NFACC05-1	0.1823	0.8177	0	Pseudomonas	Pseudomonadales	FALSE
QS--PCAM1A.fa	GCF_900102045	Pseudomonas_moorei	0.1823	0.8177	0	Pseudomonas	Pseudomonadales	FALSE
QS--PCAM1A.fa	GCF_900105815	Pseudomonas_brenneri	0.1823	0.8177	0	Pseudomonas	Pseudomonadales	FALSE
QS--PCAM1A.fa	GCF_900156235	Pseudomonas_sp._B10	0.1823	0.8177	0	Pseudomonas	Pseudomonadales	FALSE
QS--PCAM1A.fa	GCF_900129835	Pseudomonas_xanthomarina_DSM_18231	0.2325	0.7675	0	Pseudomonas	Pseudomonadales	TRUE
QS--PCAM1A.fa	GCF_000166515	Pseudomonas_fluorescens_WH6	0.1827	0.8173	0	Pseudomonas	Pseudomonadales	FALSE
QS--PCAM1A.fa	GCF_000522485	Pseudomonas_corrugata_CFBP_5454	0.1827	0.8173	0	Pseudomonas	Pseudomonadales	FALSE
QS--PCAM1A.fa	GCF_000801235	Pseudomonas_sp._SHC52	0.1827	0.8173	0	Pseudomonas	Pseudomonadales	FALSE
QS--PCAM1A.fa	GCF_000802155	Pseudomonas_frederiksbergensis	0.1827	0.8173	0	Pseudomonas	Pseudomonadales	FALSE
QS--PCAM1A.fa	GCF_001050345	Pseudomonas_sp._KG01	0.1827	0.8173	0	Pseudomonas	Pseudomonadales	FALSE
QS--PCAM1A.fa	GCF_001623525	Pseudomonas_fluorescens	0.1827	0.8173	0	Pseudomonas	Pseudomonadales	FALSE
QS--PCAM1A.fa	GCF_001807925	Pseudomonas_sp._HMSC11A05	0.1827	0.8173	0	Pseudomonas	Pseudomonadales	FALSE
QS--PCAM1A.fa	GCF_900105825	Pseudomonas_vancouverensis	0.1827	0.8173	0	Pseudomonas	Pseudomonadales	FALSE
QS--PCAM1A.fa	GCF_000148745	Pseudomonas_aeruginosa_39016	0.1831	0.8169	0	Pseudomonas	Pseudomonadales	FALSE
QS--PCAM1A.fa	GCF_000262065	Pseudomonas_pseudoalcaligenes_KF707_=_NBRC_110670	0.1831	0.8169	0	Pseudomonas	Pseudomonadales	FALSE
QS--PCAM1A.fa	GCF_000416255	Pseudomonas_sp._CFT9	0.1831	0.8169	0	Pseudomonas	Pseudomonadales	FALSE
QS--PCAM1A.fa	GCF_000583895	Pseudomonas_aeruginosa_LESlike5	0.1831	0.8169	0	Pseudomonas	Pseudomonadales	FALSE
QS--PCAM1A.fa	GCF_000583915	Pseudomonas_aeruginosa_LESlike7	0.1831	0.8169	0	Pseudomonas	Pseudomonadales	FALSE
QS--PCAM1A.fa	GCF_000807755	Pseudomonas_nitroreducens	0.1831	0.8169	0	Pseudomonas	Pseudomonadales	FALSE
QS--PCAM1A.fa	GCF_001062205	Pseudomonas_denitrificans_(nomen_rejiciendum)	0.1831	0.8169	0	Pseudomonas	Pseudomonadales	FALSE
QS--PCAM1A.fa	GCF_001063615	Pseudomonas_denitrificans_(nomen_rejiciendum)	0.1831	0.8169	0	Pseudomonas	Pseudomonadales	FALSE
QS--PCAM1A.fa	GCF_001320785	Pseudomonas_sp._NBRC_111137	0.1831	0.8169	0	Pseudomonas	Pseudomonadales	FALSE
QS--PCAM1A.fa	GCF_001425545	Pseudomonas_sp._Leaf434	0.1831	0.8169	0	Pseudomonas	Pseudomonadales	FALSE
QS--PCAM1A.fa	GCF_001812145	Pseudomonas_sp._HMSC067F09	0.1831	0.8169	0	Pseudomonas	Pseudomonadales	FALSE
QS--PCAM1A.fa	GCF_001836405	Pseudomonas_sp._HMSC057H01	0.1831	0.8169	0	Pseudomonas	Pseudomonadales	FALSE
QS--PCAM1A.fa	GCF_001856885	Pseudomonas_koreensis	0.1831	0.8169	0	Pseudomonas	Pseudomonadales	FALSE
QS--PCAM1A.fa	GCF_002112915	Pseudomonas_sp._B34(2017)	0.1831	0.8169	0	Pseudomonas	Pseudomonadales	FALSE
QS--PCAM1A.fa	GCF_002112925	Pseudomonas_sp._B32(2017)	0.1831	0.8169	0	Pseudomonas	Pseudomonadales	FALSE
QS--PCAM1A.fa	GCF_002112995	Pseudomonas_sp._B30(2017)	0.1831	0.8169	0	Pseudomonas	Pseudomonadales	FALSE
QS--PCAM1A.fa	GCF_002113625	Pseudomonas_sp._B38(2017)	0.1831	0.8169	0	Pseudomonas	Pseudomonadales	FALSE
QS--PCAM1A.fa	GCF_900104875	Pseudomonas_panacis	0.1831	0.8169	0	Pseudomonas	Pseudomonadales	FALSE
QS--PCAM1A.fa	GCF_900156545	Pseudomonas_alcaligenes	0.1831	0.8169	0	Pseudomonas	Pseudomonadales	FALSE
QS--PCAM1A.fa	GCF_000282455	Pseudomonas_sp._GM74	0.1836	0.8164	0	Pseudomonas	Pseudomonadales	FALSE
QS--PCAM1A.fa	GCF_000518065	Pseudomonas_nitroreducens_HBP1	0.1836	0.8164	0	Pseudomonas	Pseudomonadales	FALSE
QS--PCAM1A.fa	GCF_000583935	Pseudomonas_aeruginosa_LES400	0.1836	0.8164	0	Pseudomonas	Pseudomonadales	FALSE
QS--PCAM1A.fa	GCF_000620245	Pseudomonas_sp._URHB0015	0.1836	0.8164	0	Pseudomonas	Pseudomonadales	FALSE
QS--PCAM1A.fa	GCF_000626735	Pseudomonas_pseudoalcaligenes_AD6	0.1836	0.8164	0	Pseudomonas	Pseudomonadales	FALSE
QS--PCAM1A.fa	GCF_000800055	Pseudomonas_sp._11/12A	0.1836	0.8164	0	Pseudomonas	Pseudomonadales	FALSE
QS--PCAM1A.fa	GCF_001186335	Pseudomonas_trivialis	0.1836	0.8164	0	Pseudomonas	Pseudomonadales	FALSE
QS--PCAM1A.fa	GCF_001412195	Pseudomonas_corrugata	0.1836	0.8164	0	Pseudomonas	Pseudomonadales	FALSE
QS--PCAM1A.fa	GCF_001422075	Pseudomonas_sp._Leaf83	0.1836	0.8164	0	Pseudomonas	Pseudomonadales	FALSE
QS--PCAM1A.fa	GCF_001427465	Pseudomonas_sp._Root569	0.1836	0.8164	0	Pseudomonas	Pseudomonadales	FALSE
QS--PCAM1A.fa	GCF_001602175	Pseudomonas_fluorescens	0.1836	0.8164	0	Pseudomonas	Pseudomonadales	FALSE
QS--PCAM1A.fa	GCF_001675465	Pseudomonas_sp._AU12215	0.1836	0.8164	0	Pseudomonas	Pseudomonadales	FALSE
QS--PCAM1A.fa	GCF_001728925	Pseudomonas_sp._1D4	0.1836	0.8164	0	Pseudomonas	Pseudomonadales	FALSE
QS--PCAM1A.fa	GCF_001810465	Pseudomonas_sp._HMSC075A08	0.1836	0.8164	0	Pseudomonas	Pseudomonadales	FALSE
QS--PCAM1A.fa	GCF_001811975	Pseudomonas_sp._HMSC066B03	0.1836	0.8164	0	Pseudomonas	Pseudomonadales	FALSE
QS--PCAM1A.fa	GCF_001813325	Pseudomonas_sp._HMSC065H02	0.1836	0.8164	0	Pseudomonas	Pseudomonadales	FALSE
QS--PCAM1A.fa	GCF_001813645	Pseudomonas_sp._HMSC063H08	0.1836	0.8164	0	Pseudomonas	Pseudomonadales	FALSE
QS--PCAM1A.fa	GCF_001815235	Pseudomonas_sp._HMSC065H01	0.1836	0.8164	0	Pseudomonas	Pseudomonadales	FALSE
QS--PCAM1A.fa	GCF_001984065	Pseudomonas_sp._KK4	0.1836	0.8164	0	Pseudomonas	Pseudomonadales	FALSE
QS--PCAM1A.fa	GCF_002007785	Pseudomonas_azotoformans	0.1836	0.8164	0	Pseudomonas	Pseudomonadales	FALSE
QS--PCAM1A.fa	GCF_002112365	Pseudomonas_sp._R41(2017)	0.1836	0.8164	0	Pseudomonas	Pseudomonadales	FALSE
QS--PCAM1A.fa	GCF_002112385	Pseudomonas_sp._R39(2017)	0.1836	0.8164	0	Pseudomonas	Pseudomonadales	FALSE
QS--PCAM1A.fa	GCF_002112395	Pseudomonas_sp._R38(2017)	0.1836	0.8164	0	Pseudomonas	Pseudomonadales	FALSE
QS--PCAM1A.fa	GCF_002112425	Pseudomonas_sp._R36(2017)	0.1836	0.8164	0	Pseudomonas	Pseudomonadales	FALSE
QS--PCAM1A.fa	GCF_002112455	Pseudomonas_sp._R33(2017)	0.1836	0.8164	0	Pseudomonas	Pseudomonadales	FALSE
QS--PCAM1A.fa	GCF_002113365	Pseudomonas_sp._R40(2017)	0.1836	0.8164	0	Pseudomonas	Pseudomonadales	FALSE
QS--PCAM1A.fa	GCF_002113405	Pseudomonas_sp._R31(2017)	0.1836	0.8164	0	Pseudomonas	Pseudomonadales	FALSE
QS--PCAM1A.fa	GCF_002196875	Pseudomonas_sp._A46	0.1836	0.8164	0	Pseudomonas	Pseudomonadales	FALSE
QS--PCAM1A.fa	GCF_900114765	Pseudomonas_pachastrellae	0.2338	0.7662	0	Pseudomonas	Pseudomonadales	TRUE
QS--PCAM1A.fa	GCF_000282295	Pseudomonas_sp._GM33	0.184	0.816	0	Pseudomonas	Pseudomonadales	FALSE
QS--PCAM1A.fa	GCF_000416175	Pseudomonas_sp._CF150	0.184	0.816	0	Pseudomonas	Pseudomonadales	FALSE
QS--PCAM1A.fa	GCF_000761155	Pseudomonas_rhizosphaerae	0.184	0.816	0	Pseudomonas	Pseudomonadales	FALSE
QS--PCAM1A.fa	GCF_001060745	Pseudomonas_denitrificans_(nomen_rejiciendum)	0.184	0.816	0	Pseudomonas	Pseudomonadales	FALSE
QS--PCAM1A.fa	GCF_001320705	Pseudomonas_sp._NBRC_111135	0.184	0.816	0	Pseudomonas	Pseudomonadales	FALSE
QS--PCAM1A.fa	GCF_001429205	Pseudomonas_sp._Root9	0.184	0.816	0	Pseudomonas	Pseudomonadales	FALSE
QS--PCAM1A.fa	GCF_001672555	Pseudomonas_sp._AU11447	0.184	0.816	0	Pseudomonas	Pseudomonadales	FALSE
QS--PCAM1A.fa	GCF_001708425	Pseudomonas_corrugata	0.184	0.816	0	Pseudomonas	Pseudomonadales	FALSE
QS--PCAM1A.fa	GCF_001809805	Pseudomonas_sp._HMSC072F09	0.184	0.816	0	Pseudomonas	Pseudomonadales	FALSE
QS--PCAM1A.fa	GCF_001810205	Pseudomonas_sp._HMSC076A11	0.184	0.816	0	Pseudomonas	Pseudomonadales	FALSE
QS--PCAM1A.fa	GCF_001810325	Pseudomonas_sp._HMSC064G05	0.184	0.816	0	Pseudomonas	Pseudomonadales	FALSE
QS--PCAM1A.fa	GCF_001812165	Pseudomonas_sp._HMSC076A12	0.184	0.816	0	Pseudomonas	Pseudomonadales	FALSE
QS--PCAM1A.fa	GCF_001813485	Pseudomonas_sp._HMSC067G02	0.184	0.816	0	Pseudomonas	Pseudomonadales	FALSE
QS--PCAM1A.fa	GCF_001896125	Pseudomonas_moraviensis	0.184	0.816	0	Pseudomonas	Pseudomonadales	FALSE
QS--PCAM1A.fa	GCF_002028325	Pseudomonas_veronii	0.184	0.816	0	Pseudomonas	Pseudomonadales	FALSE
QS--PCAM1A.fa	GCF_002113025	Pseudomonas_sp._B28(2017)	0.184	0.816	0	Pseudomonas	Pseudomonadales	FALSE
QS--PCAM1A.fa	GCF_900105085	Pseudomonas_sp._bs2935	0.184	0.816	0	Pseudomonas	Pseudomonadales	FALSE
QS--PCAM1A.fa	GCF_900105805	Pseudomonas_moraviensis	0.184	0.816	0	Pseudomonas	Pseudomonadales	FALSE
QS--PCAM1A.fa	GCF_900105955	Pseudomonas_proteolytica	0.184	0.816	0	Pseudomonas	Pseudomonadales	FALSE
QS--PCAM1A.fa	GCF_900116845	Pseudomonas_sp._OV546	0.184	0.816	0	Pseudomonas	Pseudomonadales	FALSE
QS--PCAM1A.fa	GCF_000263715	Pseudomonas_synxantha_BG33R	0.1845	0.8155	0	Pseudomonas	Pseudomonadales	FALSE
QS--PCAM1A.fa	GCF_000282255	Pseudomonas_sp._GM25	0.1845	0.8155	0	Pseudomonas	Pseudomonadales	FALSE
QS--PCAM1A.fa	GCF_000952175	Pseudomonas_sp._ES3-33	0.1845	0.8155	0	Pseudomonas	Pseudomonadales	FALSE
QS--PCAM1A.fa	GCF_001297075	Pseudomonas_libanensis	0.1845	0.8155	0	Pseudomonas	Pseudomonadales	FALSE
QS--PCAM1A.fa	GCF_001297215	Pseudomonas_sp._RIT-PI-o	0.1845	0.8155	0	Pseudomonas	Pseudomonadales	FALSE
QS--PCAM1A.fa	GCF_001412065	Pseudomonas_corrugata	0.1845	0.8155	0	Pseudomonas	Pseudomonadales	FALSE
QS--PCAM1A.fa	GCF_001421885	Pseudomonas_sp._Leaf48	0.1845	0.8155	0	Pseudomonas	Pseudomonadales	FALSE
QS--PCAM1A.fa	GCF_001647715	Pseudomonas_antarctica	0.1845	0.8155	0	Pseudomonas	Pseudomonadales	FALSE
QS--PCAM1A.fa	GCF_001896155	Pseudomonas_sp._FSL_W5-0203	0.1845	0.8155	0	Pseudomonas	Pseudomonadales	FALSE
QS--PCAM1A.fa	GCF_001907715	Pseudomonas_sp._BTN1	0.1845	0.8155	0	Pseudomonas	Pseudomonadales	FALSE
QS--PCAM1A.fa	GCF_002022245	Pseudomonas_synxantha	0.1845	0.8155	0	Pseudomonas	Pseudomonadales	FALSE
QS--PCAM1A.fa	GCF_002251635	Pseudomonas_mandelii	0.1845	0.8155	0	Pseudomonas	Pseudomonadales	FALSE
QS--PCAM1A.fa	GCF_900004755	Pseudomonas_sp._25_R_14	0.1845	0.8155	0	Pseudomonas	Pseudomonadales	FALSE
QS--PCAM1A.fa	GCF_900101085	Pseudomonas_grimontii	0.1845	0.8155	0	Pseudomonas	Pseudomonadales	FALSE
QS--PCAM1A.fa	GCF_900119375	Pseudomonas_sp._NFR02	0.1845	0.8155	0	Pseudomonas	Pseudomonadales	FALSE
QS--PCAM1A.fa	GCF_000223945	Pseudomonas_aeruginosa_19BR	0.1849	0.8151	0	Pseudomonas	Pseudomonadales	FALSE
QS--PCAM1A.fa	GCF_000223965	Pseudomonas_aeruginosa_213BR	0.1849	0.8151	0	Pseudomonas	Pseudomonadales	FALSE
QS--PCAM1A.fa	GCF_000257545	Pseudomonas_mandelii_JR-1	0.1849	0.8151	0	Pseudomonas	Pseudomonadales	FALSE
QS--PCAM1A.fa	GCF_000282475	Pseudomonas_sp._GM78	0.1849	0.8151	0	Pseudomonas	Pseudomonadales	FALSE
QS--PCAM1A.fa	GCF_000478485	Pseudomonas_sp._P179	0.1849	0.8151	0	Pseudomonas	Pseudomonadales	FALSE
QS--PCAM1A.fa	GCF_000514215	Pseudomonas_sp._URMO17WK12:I4	0.1849	0.8151	0	Pseudomonas	Pseudomonadales	FALSE
QS--PCAM1A.fa	GCF_000982395	Pseudomonas_veronii_1YB2	0.1849	0.8151	0	Pseudomonas	Pseudomonadales	FALSE
QS--PCAM1A.fa	GCF_001423465	Pseudomonas_sp._Leaf129	0.1849	0.8151	0	Pseudomonas	Pseudomonadales	FALSE
QS--PCAM1A.fa	GCF_001467145	Pseudomonas_sp._ICMP_19500	0.1849	0.8151	0	Pseudomonas	Pseudomonadales	FALSE
QS--PCAM1A.fa	GCF_001691585	Pseudomonas_moraviensis	0.1849	0.8151	0	Pseudomonas	Pseudomonadales	FALSE
QS--PCAM1A.fa	GCF_001728935	Pseudomonas_sp._AP42	0.1849	0.8151	0	Pseudomonas	Pseudomonadales	FALSE
QS--PCAM1A.fa	GCF_900005865	Pseudomonas_sp._58_R_12	0.1849	0.8151	0	Pseudomonas	Pseudomonadales	FALSE
QS--PCAM1A.fa	GCF_900109995	Pseudomonas_sp._ok272	0.1849	0.8151	0	Pseudomonas	Pseudomonadales	FALSE
QS--PCAM1A.fa	GCF_900114855	Pseudomonas_sp._ok602	0.1849	0.8151	0	Pseudomonas	Pseudomonadales	FALSE
QS--PCAM1A.fa	GCF_001989375	Pseudomonas_pachastrellae	0.2351	0.7649	0	Pseudomonas	Pseudomonadales	TRUE
QS--PCAM1A.fa	GCF_000257625	Pseudomonas_sp._R81	0.1854	0.8146	0	Pseudomonas	Pseudomonadales	FALSE
QS--PCAM1A.fa	GCF_000510915	Pseudomonas_sp._FH4	0.1854	0.8146	0	Pseudomonas	Pseudomonadales	FALSE
QS--PCAM1A.fa	GCF_000513835	Pseudomonas_thermotolerans_J53	0.1854	0.8146	0	Pseudomonas	Pseudomonadales	FALSE
QS--PCAM1A.fa	GCF_000698265	Pseudomonas_simiae	0.1854	0.8146	0	Pseudomonas	Pseudomonadales	FALSE
QS--PCAM1A.fa	GCF_000698295	Pseudomonas_sp._WCS374	0.1854	0.8146	0	Pseudomonas	Pseudomonadales	FALSE
QS--PCAM1A.fa	GCF_001061455	Pseudomonas_denitrificans_(nomen_rejiciendum)	0.1854	0.8146	0	Pseudomonas	Pseudomonadales	FALSE
QS--PCAM1A.fa	GCF_001421425	Pseudomonas_sp._Leaf15	0.1854	0.8146	0	Pseudomonas	Pseudomonadales	FALSE
QS--PCAM1A.fa	GCF_001941865	Pseudomonas_alcaliphila_JAB1	0.1854	0.8146	0	Pseudomonas	Pseudomonadales	FALSE
QS--PCAM1A.fa	GCF_900004655	Pseudomonas_sp._52_E_6	0.1854	0.8146	0	Pseudomonas	Pseudomonadales	FALSE
QS--PCAM1A.fa	GCF_900104975	Pseudomonas_sp._Z003-0.4C(8344-21)	0.1854	0.8146	0	Pseudomonas	Pseudomonadales	FALSE
QS--PCAM1A.fa	GCF_900156135	Pseudomonas_alcaligenes	0.1854	0.8146	0	Pseudomonas	Pseudomonadales	FALSE
QS--PCAM1A.fa	GCF_000508205	Pseudomonas_sp._TKP	0.1858	0.8142	0	Pseudomonas	Pseudomonadales	FALSE
QS--PCAM1A.fa	GCF_000585995	Pseudomonas_brassicacearum	0.1858	0.8142	0	Pseudomonas	Pseudomonadales	FALSE
QS--PCAM1A.fa	GCF_000834615	Pseudomonas_simiae	0.1858	0.8142	0	Pseudomonas	Pseudomonadales	FALSE
QS--PCAM1A.fa	GCF_000974625	Pseudomonas_toyotomiensis	0.1858	0.8142	0	Pseudomonas	Pseudomonadales	FALSE
QS--PCAM1A.fa	GCF_001062775	Pseudomonas_denitrificans_(nomen_rejiciendum)	0.1858	0.8142	0	Pseudomonas	Pseudomonadales	FALSE
QS--PCAM1A.fa	GCF_001297015	Pseudomonas_sp._RIT-PI-r	0.1858	0.8142	0	Pseudomonas	Pseudomonadales	FALSE
QS--PCAM1A.fa	GCF_001439685	Pseudomonas_libanensis	0.1858	0.8142	0	Pseudomonas	Pseudomonadales	FALSE
QS--PCAM1A.fa	GCF_001808305	Pseudomonas_sp._HMSC16B01	0.1858	0.8142	0	Pseudomonas	Pseudomonadales	FALSE
QS--PCAM1A.fa	GCF_001809775	Pseudomonas_sp._HMSC058C05	0.1858	0.8142	0	Pseudomonas	Pseudomonadales	FALSE
QS--PCAM1A.fa	GCF_001836625	Pseudomonas_sp._HMSC060F12	0.1858	0.8142	0	Pseudomonas	Pseudomonadales	FALSE
QS--PCAM1A.fa	GCF_001836645	Pseudomonas_sp._HMSC060G01	0.1858	0.8142	0	Pseudomonas	Pseudomonadales	FALSE
QS--PCAM1A.fa	GCF_002236115	Pseudomonas_jessenii	0.1858	0.8142	0	Pseudomonas	Pseudomonadales	FALSE
QS--PCAM1A.fa	GCF_900101035	Pseudomonas_libanensis	0.1858	0.8142	0	Pseudomonas	Pseudomonadales	FALSE
QS--PCAM1A.fa	GCF_900104905	Pseudomonas_jessenii	0.1858	0.8142	0	Pseudomonas	Pseudomonadales	FALSE
QS--PCAM1A.fa	GCF_900105935	Pseudomonas_costantinii	0.1858	0.8142	0	Pseudomonas	Pseudomonadales	FALSE
QS--PCAM1A.fa	GCF_000785125	Pseudomonas_simiae	0.1863	0.8137	0	Pseudomonas	Pseudomonadales	FALSE
QS--PCAM1A.fa	GCF_001427765	Pseudomonas_sp._Root68	0.1863	0.8137	0	Pseudomonas	Pseudomonadales	FALSE
QS--PCAM1A.fa	GCF_001429045	Pseudomonas_sp._Root71	0.1863	0.8137	0	Pseudomonas	Pseudomonadales	FALSE
QS--PCAM1A.fa	GCF_002236105	Pseudomonas_umsongensis	0.1863	0.8137	0	Pseudomonas	Pseudomonadales	FALSE
QS--PCAM1A.fa	GCF_900004795	Pseudomonas_sp._24_R_17	0.1863	0.8137	0	Pseudomonas	Pseudomonadales	FALSE
QS--PCAM1A.fa	GCF_900105285	Pseudomonas_umsongensis	0.1863	0.8137	0	Pseudomonas	Pseudomonadales	FALSE
QS--PCAM1A.fa	GCF_000949385	Pseudomonas_sp._LFM046	0.1868	0.8132	0	Pseudomonas	Pseudomonadales	FALSE
QS--PCAM1A.fa	GCF_002018845	Pseudomonas_sp._MF6394	0.1868	0.8132	0	Pseudomonas	Pseudomonadales	FALSE
QS--PCAM1A.fa	GCF_002037565	Pseudomonas_sp._LPH1	0.1868	0.8132	0	Pseudomonas	Pseudomonadales	FALSE
QS--PCAM1A.fa	GCF_900005945	Pseudomonas_sp._35_E_8	0.1868	0.8132	0	Pseudomonas	Pseudomonadales	FALSE
QS--PCAM1A.fa	GCF_900107325	Pseudomonas_sp._PDC86	0.1868	0.8132	0	Pseudomonas	Pseudomonadales	FALSE
QS--PCAM1A.fa	GCF_900156295	Pseudomonas_sp._A214	0.1868	0.8132	0	Pseudomonas	Pseudomonadales	FALSE
QS--PCAM1A.fa	GCF_000282395	Pseudomonas_sp._GM55	0.1872	0.8128	0	Pseudomonas	Pseudomonadales	FALSE
QS--PCAM1A.fa	GCF_000418555	Pseudomonas_sp._P818	0.1872	0.8128	0	Pseudomonas	Pseudomonadales	FALSE
QS--PCAM1A.fa	GCF_000829415	Pseudomonas_sp._StFLB209	0.1872	0.8128	0	Pseudomonas	Pseudomonadales	FALSE
QS--PCAM1A.fa	GCF_000962895	Pseudomonas_pseudoalcaligenes	0.1872	0.8128	0	Pseudomonas	Pseudomonadales	FALSE
QS--PCAM1A.fa	GCF_001813025	Pseudomonas_sp._HMSC066A08	0.1872	0.8128	0	Pseudomonas	Pseudomonadales	FALSE
QS--PCAM1A.fa	GCF_900005875	Pseudomonas_sp._24_E_1	0.1872	0.8128	0	Pseudomonas	Pseudomonadales	FALSE
QS--PCAM1A.fa	GCF_900104125	Pseudomonas_reinekei	0.1872	0.8128	0	Pseudomonas	Pseudomonadales	FALSE
QS--PCAM1A.fa	GCF_000282195	Pseudomonas_sp._GM18	0.1877	0.8123	0	Pseudomonas	Pseudomonadales	FALSE
QS--PCAM1A.fa	GCF_000745605	Pseudomonas_sp._PTA1	0.1877	0.8123	0	Pseudomonas	Pseudomonadales	FALSE
QS--PCAM1A.fa	GCF_002003485	Pseudomonas_resinovorans	0.1877	0.8123	0	Pseudomonas	Pseudomonadales	FALSE
QS--PCAM1A.fa	GCF_900103795	Pseudomonas_antarctica	0.1877	0.8123	0	Pseudomonas	Pseudomonadales	FALSE
QS--PCAM1A.fa	GCF_900113505	Pseudomonas_sp._NFACC45	0.1877	0.8123	0	Pseudomonas	Pseudomonadales	FALSE
QS--PCAM1A.fa	GCF_000939975	Pseudomonas_saudimassiliensis	0.2378	0.7622	0	Pseudomonas	Pseudomonadales	TRUE
QS--PCAM1A.fa	GCF_900116605	Pseudomonas_marincola	0.2378	0.7622	0	Pseudomonas	Pseudomonadales	TRUE
QS--PCAM1A.fa	GCF_000282335	Pseudomonas_sp._GM48	0.1882	0.8118	0	Pseudomonas	Pseudomonadales	FALSE
QS--PCAM1A.fa	GCF_000512695	Pseudomonas_sp._QTF5	0.1882	0.8118	0	Pseudomonas	Pseudomonadales	FALSE
QS--PCAM1A.fa	GCF_002113375	Pseudomonas_sp._R37(2017)	0.1882	0.8118	0	Pseudomonas	Pseudomonadales	FALSE
QS--PCAM1A.fa	GCF_900105975	Pseudomonas_palleroniana	0.1882	0.8118	0	Pseudomonas	Pseudomonadales	FALSE
QS--PCAM1A.fa	GCF_000282515	Pseudomonas_sp._GM80	0.1887	0.8113	0	Pseudomonas	Pseudomonadales	FALSE
QS--PCAM1A.fa	GCF_000512275	Pseudomonas_moraviensis_R28-S	0.1887	0.8113	0	Pseudomonas	Pseudomonadales	FALSE
QS--PCAM1A.fa	GCF_000988485	Pseudomonas_syringae_pv._syringae_B301D	0.1887	0.8113	0	Pseudomonas	Pseudomonadales	FALSE
QS--PCAM1A.fa	GCF_001017815	Pseudomonas_brassicacearum	0.1887	0.8113	0	Pseudomonas	Pseudomonadales	FALSE
QS--PCAM1A.fa	GCF_001427125	Pseudomonas_sp._Root562	0.1887	0.8113	0	Pseudomonas	Pseudomonadales	FALSE
QS--PCAM1A.fa	GCF_001439725	Pseudomonas_synxantha	0.1887	0.8113	0	Pseudomonas	Pseudomonadales	FALSE
QS--PCAM1A.fa	GCF_000282355	Pseudomonas_sp._GM49	0.1892	0.8108	0	Pseudomonas	Pseudomonadales	FALSE
QS--PCAM1A.fa	GCF_000282375	Pseudomonas_sp._GM50	0.1892	0.8108	0	Pseudomonas	Pseudomonadales	FALSE
QS--PCAM1A.fa	GCF_000408945	Pseudomonas_sp._G5(2012)	0.1892	0.8108	0	Pseudomonas	Pseudomonadales	FALSE
QS--PCAM1A.fa	GCF_000737955	Pseudomonas_sp._BRG-100	0.1892	0.8108	0	Pseudomonas	Pseudomonadales	FALSE
QS--PCAM1A.fa	GCF_001187875	Pseudomonas_sp._RIT-PI-a	0.1892	0.8108	0	Pseudomonas	Pseudomonadales	FALSE
QS--PCAM1A.fa	GCF_001269805	Pseudomonas_sp._P1.8	0.1892	0.8108	0	Pseudomonas	Pseudomonadales	FALSE
QS--PCAM1A.fa	GCF_001297125	Pseudomonas_sp._RIT-PI-q	0.1892	0.8108	0	Pseudomonas	Pseudomonadales	FALSE
QS--PCAM1A.fa	GCF_002005125	Pseudomonas_sp._FSL_W5-0299	0.1892	0.8108	0	Pseudomonas	Pseudomonadales	FALSE
QS--PCAM1A.fa	GCF_000282495	Pseudomonas_sp._GM79	0.1897	0.8103	0	Pseudomonas	Pseudomonadales	FALSE
QS--PCAM1A.fa	GCF_001605965	Pseudomonas_koreensis	0.1897	0.8103	0	Pseudomonas	Pseudomonadales	FALSE
QS--PCAM1A.fa	GCF_002263605	Pseudomonas_sp._IB20	0.1897	0.8103	0	Pseudomonas	Pseudomonadales	FALSE
QS--PCAM1A.fa	GCF_900119125	Pseudomonas_sp._NFACC19-2	0.1897	0.8103	0	Pseudomonas	Pseudomonadales	FALSE
QS--PCAM1A.fa	GCF_000012245	Pseudomonas_syringae_pv._syringae_B728a	0.1902	0.8098	0	Pseudomonas	Pseudomonadales	FALSE
QS--PCAM1A.fa	GCF_000377725	Pseudomonas_umsongensis_20MFCvi1.1	0.1902	0.8098	0	Pseudomonas	Pseudomonadales	FALSE
QS--PCAM1A.fa	GCF_000378525	Pseudomonas_sp._35MFCvi1.1	0.1902	0.8098	0	Pseudomonas	Pseudomonadales	FALSE
QS--PCAM1A.fa	GCF_001467265	Pseudomonas_marginalis_ICMP_9505	0.1902	0.8098	0	Pseudomonas	Pseudomonadales	FALSE
QS--PCAM1A.fa	GCF_001592875	Pseudomonas_sp._BMS12	0.1902	0.8098	0	Pseudomonas	Pseudomonadales	FALSE
QS--PCAM1A.fa	GCF_900110355	Pseudomonas_sp._NFACC39-1	0.1902	0.8098	0	Pseudomonas	Pseudomonadales	FALSE
QS--PCAM1A.fa	GCF_001269815	Pseudomonas_sp._P1.31	0.1907	0.8093	0	Pseudomonas	Pseudomonadales	FALSE
QS--PCAM1A.fa	GCF_001567565	Pseudomonas_composti	0.1907	0.8093	0	Pseudomonas	Pseudomonadales	FALSE
QS--PCAM1A.fa	GCF_001655615	Pseudomonas_sp._GR_6-02	0.1907	0.8093	0	Pseudomonas	Pseudomonadales	FALSE
QS--PCAM1A.fa	GCF_900115905	Pseudomonas_formosensis	0.2407	0.7593	0	Pseudomonas	Pseudomonadales	TRUE
QS--PCAM1A.fa	GCF_001653895	Pseudomonas_alcaliphila	0.1912	0.8088	0	Pseudomonas	Pseudomonadales	FALSE
QS--PCAM1A.fa	GCF_001874645	Pseudomonas_frederiksbergensis	0.1912	0.8088	0	Pseudomonas	Pseudomonadales	FALSE
QS--PCAM1A.fa	GCF_900095355	Pseudomonas_frederiksbergensis	0.1912	0.8088	0	Pseudomonas	Pseudomonadales	FALSE
QS--PCAM1A.fa	GCF_900103725	Pseudomonas_sp._NFPP33	0.1912	0.8088	0	Pseudomonas	Pseudomonadales	FALSE
QS--PCAM1A.fa	GCF_900110195	Pseudomonas_sp._ok266	0.1912	0.8088	0	Pseudomonas	Pseudomonadales	FALSE
QS--PCAM1A.fa	GCF_000690555	Pseudomonas_mandelii_PD30	0.1917	0.8083	0	Pseudomonas	Pseudomonadales	FALSE
QS--PCAM1A.fa	GCF_001511755	Pseudomonas_sp._URMO17WK12:I11	0.1917	0.8083	0	Pseudomonas	Pseudomonadales	FALSE
QS--PCAM1A.fa	GCF_002000165	Pseudomonas_sp._C9	0.1917	0.8083	0	Pseudomonas	Pseudomonadales	FALSE
QS--PCAM1A.fa	GCF_002197985	Pseudomonas_aestusnigri	0.2422	0.7578	0	Pseudomonas	Pseudomonadales	TRUE
QS--PCAM1A.fa	GCF_000282155	Pseudomonas_sp._GM16	0.1923	0.8077	0	Pseudomonas	Pseudomonadales	FALSE
QS--PCAM1A.fa	GCF_000282215	Pseudomonas_sp._GM21	0.1923	0.8077	0	Pseudomonas	Pseudomonadales	FALSE
QS--PCAM1A.fa	GCF_000282235	Pseudomonas_sp._GM24	0.1923	0.8077	0	Pseudomonas	Pseudomonadales	FALSE
QS--PCAM1A.fa	GCF_001728855	Pseudomonas_sp._AP19	0.1923	0.8077	0	Pseudomonas	Pseudomonadales	FALSE
QS--PCAM1A.fa	GCF_900106025	Pseudomonas_migulae	0.1923	0.8077	0	Pseudomonas	Pseudomonadales	FALSE
QS--PCAM1A.fa	GCF_000282315	Pseudomonas_sp._GM41(2012)	0.1928	0.8072	0	Pseudomonas	Pseudomonadales	FALSE
QS--PCAM1A.fa	GCF_000282555	Pseudomonas_sp._GM102	0.1928	0.8072	0	Pseudomonas	Pseudomonadales	FALSE
QS--PCAM1A.fa	GCF_000297075	Pseudomonas_pseudoalcaligenes_CECT_5344	0.1928	0.8072	0	Pseudomonas	Pseudomonadales	FALSE
QS--PCAM1A.fa	GCF_000620285	Pseudomonas_umsongensis_UNC430CL58Col	0.1928	0.8072	0	Pseudomonas	Pseudomonadales	FALSE
QS--PCAM1A.fa	GCF_000647775	Pseudomonas_sp._RL	0.1928	0.8072	0	Pseudomonas	Pseudomonadales	FALSE
QS--PCAM1A.fa	GCF_000953455	Pseudomonas_pseudoalcaligenes	0.1928	0.8072	0	Pseudomonas	Pseudomonadales	FALSE
QS--PCAM1A.fa	GCF_001945395	Pseudomonas_sp._PA15(2017)	0.1928	0.8072	0	Pseudomonas	Pseudomonadales	FALSE
QS--PCAM1A.fa	GCF_000382025	Pseudomonas_sp._45MFCol3.1	0.1933	0.8067	0	Pseudomonas	Pseudomonadales	FALSE
QS--PCAM1A.fa	GCF_000733715	Pseudomonas_mendocina_S5.2	0.1933	0.8067	0	Pseudomonas	Pseudomonadales	FALSE
QS--PCAM1A.fa	GCF_001661075	Pseudomonas_sp._A3(2016)	0.1933	0.8067	0	Pseudomonas	Pseudomonadales	FALSE
QS--PCAM1A.fa	GCF_001945445	Pseudomonas_sp._PA27(2017)	0.1933	0.8067	0	Pseudomonas	Pseudomonadales	FALSE
QS--PCAM1A.fa	GCF_900099665	Pseudomonas_sp._BS3767	0.1933	0.8067	0	Pseudomonas	Pseudomonadales	FALSE
QS--PCAM1A.fa	GCF_900103395	Pseudomonas_sp._BS3759	0.1933	0.8067	0	Pseudomonas	Pseudomonadales	FALSE
QS--PCAM1A.fa	GCF_900105495	Pseudomonas_frederiksbergensis	0.1933	0.8067	0	Pseudomonas	Pseudomonadales	FALSE
QS--PCAM1A.fa	GCF_900108875	Pseudomonas_sp._NFR16	0.1933	0.8067	0	Pseudomonas	Pseudomonadales	FALSE
QS--PCAM1A.fa	GCF_000514395	Pseudomonas_sp._URMO17WK12:I12	0.1939	0.8061	0	Pseudomonas	Pseudomonadales	FALSE
QS--PCAM1A.fa	GCF_001042905	Pseudomonas_lini	0.1939	0.8061	0	Pseudomonas	Pseudomonadales	FALSE
QS--PCAM1A.fa	GCF_001280445	Pseudomonas_sp._655	0.1939	0.8061	0	Pseudomonas	Pseudomonadales	FALSE
QS--PCAM1A.fa	GCF_900104735	Pseudomonas_lini	0.1939	0.8061	0	Pseudomonas	Pseudomonadales	FALSE
QS--PCAM1A.fa	GCF_900105295	Pseudomonas_syringae	0.1939	0.8061	0	Pseudomonas	Pseudomonadales	FALSE
QS--PCAM1A.fa	GCF_000282415	Pseudomonas_sp._GM60	0.1944	0.8056	0	Pseudomonas	Pseudomonadales	FALSE
QS--PCAM1A.fa	GCF_000307715	Pseudomonas_viridiflava_UASWS0038	0.1944	0.8056	0	Pseudomonas	Pseudomonadales	FALSE
QS--PCAM1A.fa	GCF_000381285	Pseudomonas_mandelii_36MFCvi1.1	0.1944	0.8056	0	Pseudomonas	Pseudomonadales	FALSE
QS--PCAM1A.fa	GCF_001308855	Pseudomonas_sp._In5	0.1944	0.8056	0	Pseudomonas	Pseudomonadales	FALSE
QS--PCAM1A.fa	GCF_001467335	Pseudomonas_sp._ICMP_10191	0.1944	0.8056	0	Pseudomonas	Pseudomonadales	FALSE
QS--PCAM1A.fa	GCF_001708505	Pseudomonas_sp._TCU-HL1	0.1944	0.8056	0	Pseudomonas	Pseudomonadales	FALSE
QS--PCAM1A.fa	GCF_001945375	Pseudomonas_sp._PA1(2017)	0.1944	0.8056	0	Pseudomonas	Pseudomonadales	FALSE
QS--PCAM1A.fa	GCF_002220155	Azotobacter_chroococcum	0.1944	0.8056	0	Azotobacter	Pseudomonadales	FALSE
QS--PCAM1A.fa	GCF_900105575	Pseudomonas_rhodesiae	0.1944	0.8056	0	Pseudomonas	Pseudomonadales	FALSE
QS--PCAM1A.fa	GCF_900109155	Pseudomonas_oleovorans	0.1944	0.8056	0	Pseudomonas	Pseudomonadales	FALSE
QS--PCAM1A.fa	GCF_000204295	Pseudomonas_mendocina_NK-01	0.195	0.805	0	Pseudomonas	Pseudomonadales	FALSE
QS--PCAM1A.fa	GCF_000632245	Pseudomonas_sp._RIT357	0.195	0.805	0	Pseudomonas	Pseudomonadales	FALSE
QS--PCAM1A.fa	GCF_002003425	Pseudomonas_koreensis	0.195	0.805	0	Pseudomonas	Pseudomonadales	FALSE
QS--PCAM1A.fa	GCF_002205455	Pseudomonas_fragi	0.195	0.805	0	Pseudomonas	Pseudomonadales	FALSE
QS--PCAM1A.fa	GCF_900074915	Pseudomonas_cerasi	0.195	0.805	0	Pseudomonas	Pseudomonadales	FALSE
QS--PCAM1A.fa	GCF_900119195	Pseudomonas_sp._NFACC10-1	0.195	0.805	0	Pseudomonas	Pseudomonadales	FALSE
QS--PCAM1A.fa	GCF_000725105	Pseudomonas_mendocina	0.1956	0.8044	0	Pseudomonas	Pseudomonadales	FALSE
QS--PCAM1A.fa	GCF_000817975	Azotobacter_chroococcum_NCIMB_8003	0.1956	0.8044	0	Azotobacter	Pseudomonadales	FALSE
QS--PCAM1A.fa	GCF_000834555	Pseudomonas_fulva	0.1956	0.8044	0	Pseudomonas	Pseudomonadales	FALSE
QS--PCAM1A.fa	GCF_001400635	Pseudomonas_syringae_pv._primulae	0.1956	0.8044	0	Pseudomonas	Pseudomonadales	FALSE
QS--PCAM1A.fa	GCF_001424925	Pseudomonas_sp._Root329	0.1956	0.8044	0	Pseudomonas	Pseudomonadales	FALSE
QS--PCAM1A.fa	GCF_001466975	Pseudomonas_viridiflava_ICMP_13104	0.1956	0.8044	0	Pseudomonas	Pseudomonadales	FALSE
QS--PCAM1A.fa	GCF_001543125	Pseudomonas_agarici	0.1956	0.8044	0	Pseudomonas	Pseudomonadales	FALSE
QS--PCAM1A.fa	GCF_000282435	Pseudomonas_sp._GM67	0.1961	0.8039	0	Pseudomonas	Pseudomonadales	FALSE
QS--PCAM1A.fa	GCF_000452485	Pseudomonas_viridiflava_TA043	0.1961	0.8039	0	Pseudomonas	Pseudomonadales	FALSE
QS--PCAM1A.fa	GCF_001716855	Pseudomonas_viridiflava	0.1961	0.8039	0	Pseudomonas	Pseudomonadales	FALSE
QS--PCAM1A.fa	GCF_000765155	Pseudomonas_sp._HMP271	0.1967	0.8033	0	Pseudomonas	Pseudomonadales	FALSE
QS--PCAM1A.fa	GCF_000972175	Pseudomonas_syringae_pv._coryli_str._NCPPB_4273	0.1967	0.8033	0	Pseudomonas	Pseudomonadales	FALSE
QS--PCAM1A.fa	GCF_000306015	Pseudomonas_sp._Chol1	0.1973	0.8027	0	Pseudomonas	Pseudomonadales	FALSE
QS--PCAM1A.fa	GCF_000452505	Pseudomonas_viridiflava_CC1582	0.1973	0.8027	0	Pseudomonas	Pseudomonadales	FALSE
QS--PCAM1A.fa	GCF_001952935	Pseudomonas_frederiksbergensis	0.1973	0.8027	0	Pseudomonas	Pseudomonadales	FALSE
QS--PCAM1A.fa	GCF_002025205	Pseudomonas_sp._CC6-YY-74	0.1973	0.8027	0	Pseudomonas	Pseudomonadales	FALSE
QS--PCAM1A.fa	GCF_002128325	Pseudomonas_fragi	0.1973	0.8027	0	Pseudomonas	Pseudomonadales	FALSE
QS--PCAM1A.fa	GCF_000821225	Pseudomonas_rhodesiae	0.1979	0.8021	0	Pseudomonas	Pseudomonadales	FALSE
QS--PCAM1A.fa	GCF_001238395	Pseudomonas_lini	0.1979	0.8021	0	Pseudomonas	Pseudomonadales	FALSE
QS--PCAM1A.fa	GCF_000250615	Pseudomonas_fragi_B25	0.1985	0.8015	0	Pseudomonas	Pseudomonadales	FALSE
QS--PCAM1A.fa	GCF_000759445	Pseudomonas_lutea	0.1985	0.8015	0	Pseudomonas	Pseudomonadales	FALSE
QS--PCAM1A.fa	GCF_000834695	Pseudomonas_viridiflava	0.1985	0.8015	0	Pseudomonas	Pseudomonadales	FALSE
QS--PCAM1A.fa	GCF_001029595	Pseudomonas_sp._ARP3	0.1985	0.8015	0	Pseudomonas	Pseudomonadales	FALSE
QS--PCAM1A.fa	GCF_001038645	Pseudomonas_stutzeri	0.1985	0.8015	0	Pseudomonas	Pseudomonadales	FALSE
QS--PCAM1A.fa	GCF_002080045	Pseudomonas_sp._Bc-h	0.1985	0.8015	0	Pseudomonas	Pseudomonadales	FALSE
QS--PCAM1A.fa	GCF_002087235	Pseudomonas_floridae	0.1985	0.8015	0	Pseudomonas	Pseudomonadales	FALSE
QS--PCAM1A.fa	GCF_002269155	Pseudomonas_fragi	0.1985	0.8015	0	Pseudomonas	Pseudomonadales	FALSE
QS--PCAM1A.fa	GCF_002269485	Pseudomonas_fragi	0.1985	0.8015	0	Pseudomonas	Pseudomonadales	FALSE
QS--PCAM1A.fa	GCF_900111225	Pseudomonas_bauzanensis	0.2488	0.7512	0	Pseudomonas	Pseudomonadales	TRUE
QS--PCAM1A.fa	GCF_000013785	Pseudomonas_stutzeri_A1501	0.1991	0.8009	0	Pseudomonas	Pseudomonadales	FALSE
QS--PCAM1A.fa	GCF_000195105	Pseudomonas_stutzeri_DSM_4166	0.1991	0.8009	0	Pseudomonas	Pseudomonadales	FALSE
QS--PCAM1A.fa	GCF_000346225	Pseudomonas_sp._Lz4W	0.1991	0.8009	0	Pseudomonas	Pseudomonadales	FALSE
QS--PCAM1A.fa	GCF_900184295	Pseudomonas_viridiflava	0.1991	0.8009	0	Pseudomonas	Pseudomonadales	FALSE
QS--PCAM1A.fa	GCF_000021045	Azotobacter_vinelandii_DJ	0.2003	0.7997	0	Azotobacter	Pseudomonadales	FALSE
QS--PCAM1A.fa	GCF_000307775	Pseudomonas_stutzeri_KOS6	0.2003	0.7997	0	Pseudomonas	Pseudomonadales	FALSE
QS--PCAM1A.fa	GCF_000380335	Azotobacter_vinelandii_CA	0.2003	0.7997	0	Azotobacter	Pseudomonadales	FALSE
QS--PCAM1A.fa	GCF_000380365	Azotobacter_vinelandii_CA6	0.2003	0.7997	0	Azotobacter	Pseudomonadales	FALSE
QS--PCAM1A.fa	GCF_000988395	Pseudomonas_syringae_pv._syringae_HS191	0.2003	0.7997	0	Pseudomonas	Pseudomonadales	FALSE
QS--PCAM1A.fa	GCF_001400775	Pseudomonas_congelans	0.2003	0.7997	0	Pseudomonas	Pseudomonadales	FALSE
QS--PCAM1A.fa	GCF_001543265	Pseudomonas_fragi	0.2003	0.7997	0	Pseudomonas	Pseudomonadales	FALSE
QS--PCAM1A.fa	GCF_002269515	Pseudomonas_fragi	0.2003	0.7997	0	Pseudomonas	Pseudomonadales	FALSE
QS--PCAM1A.fa	GCF_900114735	Pseudomonas_bauzanensis	0.2506	0.7494	0	Pseudomonas	Pseudomonadales	TRUE
QS--PCAM1A.fa	GCF_000250595	Pseudomonas_fragi_A22	0.201	0.799	0	Pseudomonas	Pseudomonadales	FALSE
QS--PCAM1A.fa	GCF_001466905	Pseudomonas_sp._ICMP_3272	0.201	0.799	0	Pseudomonas	Pseudomonadales	FALSE
QS--PCAM1A.fa	GCF_001467325	Pseudomonas_marginalis_ICMP_11289	0.201	0.799	0	Pseudomonas	Pseudomonadales	FALSE
QS--PCAM1A.fa	GCF_001571105	Azotobacter_vinelandii_NBRC_13581	0.201	0.799	0	Azotobacter	Pseudomonadales	FALSE
QS--PCAM1A.fa	GCF_002269465	Pseudomonas_fragi	0.201	0.799	0	Pseudomonas	Pseudomonadales	FALSE
QS--PCAM1A.fa	GCF_000145745	Pseudomonas_amygdali_pv._morsprunorum_str._M302280	0.2023	0.7977	0	Pseudomonas	Pseudomonadales	FALSE
QS--PCAM1A.fa	GCF_000145685	Pseudomonas_amygdali_pv._aesculi_str._0893_23	0.2029	0.7971	0	Pseudomonas	Pseudomonadales	FALSE
QS--PCAM1A.fa	GCF_000163275	Pseudomonas_amygdali_pv._aesculi_str._2250	0.2029	0.7971	0	Pseudomonas	Pseudomonadales	FALSE
QS--PCAM1A.fa	GCF_000690905	Pseudomonas_sp._Ant30-3	0.2029	0.7971	0	Pseudomonas	Pseudomonadales	FALSE
QS--PCAM1A.fa	GCF_002269505	Pseudomonas_fragi	0.2029	0.7971	0	Pseudomonas	Pseudomonadales	FALSE
QS--PCAM1A.fa	GCF_900108965	Azotobacter_beijerinckii	0.2029	0.7971	0	Azotobacter	Pseudomonadales	FALSE
QS--PCAM1A.fa	GCF_001400335	Pseudomonas_syringae_pv._delphinii	0.2036	0.7964	0	Pseudomonas	Pseudomonadales	FALSE
QS--PCAM1A.fa	GCF_900108885	Azotobacter_beijerinckii	0.2036	0.7964	0	Azotobacter	Pseudomonadales	FALSE
QS--PCAM1A.fa	GCF_000012205	Pseudomonas_savastanoi_pv._phaseolicola_1448A	0.2043	0.7957	0	Pseudomonas	Pseudomonadales	FALSE
QS--PCAM1A.fa	GCF_001294025	Pseudomonas_savastanoi_pv._phaseolicola	0.2043	0.7957	0	Pseudomonas	Pseudomonadales	FALSE
QS--PCAM1A.fa	GCF_001294035	Pseudomonas_savastanoi_pv._phaseolicola	0.2043	0.7957	0	Pseudomonas	Pseudomonadales	FALSE
QS--PCAM1A.fa	GCF_001294105	Pseudomonas_savastanoi_pv._phaseolicola	0.2043	0.7957	0	Pseudomonas	Pseudomonadales	FALSE
QS--PCAM1A.fa	GCF_001294185	Pseudomonas_syringae_pv._maculicola	0.2043	0.7957	0	Pseudomonas	Pseudomonadales	FALSE
QS--PCAM1A.fa	GCF_001728865	Pseudomonas_sp._21C1	0.2043	0.7957	0	Pseudomonas	Pseudomonadales	FALSE
QS--PCAM1A.fa	GCF_900119555	Azotobacter_vinelandii	0.2043	0.7957	0	Azotobacter	Pseudomonadales	FALSE
QS--PCAM1A.fa	GCF_900105255	Pseudomonas_sabulinigri	0.2544	0.7456	0	Pseudomonas	Pseudomonadales	TRUE
QS--PCAM1A.fa	GCF_900109735	Pseudomonas_hussainii	0.2544	0.7456	0	Pseudomonas	Pseudomonadales	TRUE
QS--PCAM1A.fa	GCF_000236825	Pseudomonas_psychrotolerans_L19	0.205	0.795	0	Pseudomonas	Pseudomonadales	FALSE
QS--PCAM1A.fa	GCF_000510705	Pseudomonas_sp._MOIL14HWK12:I1	0.205	0.795	0	Pseudomonas	Pseudomonadales	FALSE
QS--PCAM1A.fa	GCF_000510765	Pseudomonas_oleovorans_MOIL14HWK12	0.205	0.795	0	Pseudomonas	Pseudomonadales	FALSE
QS--PCAM1A.fa	GCF_001293935	Pseudomonas_coronafaciens_pv._oryzae	0.205	0.795	0	Pseudomonas	Pseudomonadales	FALSE
QS--PCAM1A.fa	GCF_001400895	Pseudomonas_coronafaciens_pv._oryzae	0.205	0.795	0	Pseudomonas	Pseudomonadales	FALSE
QS--PCAM1A.fa	GCF_001839645	Pseudomonas_punonensis	0.205	0.795	0	Pseudomonas	Pseudomonadales	FALSE
QS--PCAM1A.fa	GCF_000146005	Pseudomonas_amygdali_pv._lachrymans_str._M301315	0.2057	0.7943	0	Pseudomonas	Pseudomonadales	FALSE
QS--PCAM1A.fa	GCF_000164015	Pseudomonas_savastanoi_pv._savastanoi_NCPPB_3335	0.2057	0.7943	0	Pseudomonas	Pseudomonadales	FALSE
QS--PCAM1A.fa	GCF_000279165	Pseudomonas_stutzeri_DSM_10701	0.2057	0.7943	0	Pseudomonas	Pseudomonadales	FALSE
QS--PCAM1A.fa	GCF_000416235	Pseudomonas_sp._CFII64	0.2057	0.7943	0	Pseudomonas	Pseudomonadales	FALSE
QS--PCAM1A.fa	GCF_000517305	Pseudomonas_cichorii_JBC1	0.2057	0.7943	0	Pseudomonas	Pseudomonadales	FALSE
QS--PCAM1A.fa	GCF_001043065	Pseudomonas_helleri	0.2057	0.7943	0	Pseudomonas	Pseudomonadales	FALSE
QS--PCAM1A.fa	GCF_001294065	Pseudomonas_savastanoi_pv._phaseolicola	0.2057	0.7943	0	Pseudomonas	Pseudomonadales	FALSE
QS--PCAM1A.fa	GCF_001294265	Pseudomonas_savastanoi_pv._glycinea	0.2057	0.7943	0	Pseudomonas	Pseudomonadales	FALSE
QS--PCAM1A.fa	GCF_001400695	Pseudomonas_coronafaciens_pv._atropurpurea	0.2057	0.7943	0	Pseudomonas	Pseudomonadales	FALSE
QS--PCAM1A.fa	GCF_001401235	Pseudomonas_coronafaciens_pv._zizaniae	0.2057	0.7943	0	Pseudomonas	Pseudomonadales	FALSE
QS--PCAM1A.fa	GCF_001575025	Pseudomonas_balearica	0.2057	0.7943	0	Pseudomonas	Pseudomonadales	FALSE
QS--PCAM1A.fa	GCF_002068135	Pseudomonas_amygdali_pv._lachrymans	0.2057	0.7943	0	Pseudomonas	Pseudomonadales	FALSE
QS--PCAM1A.fa	GCF_002093745	Pseudomonas_graminis	0.2057	0.7943	0	Pseudomonas	Pseudomonadales	FALSE
QS--PCAM1A.fa	GCF_900110765	Pseudomonas_sp._NFACC02	0.2057	0.7943	0	Pseudomonas	Pseudomonadales	FALSE
QS--PCAM1A.fa	GCF_000331385	Pseudomonas_syringae_pv._syringae_B64	0.2064	0.7936	0	Pseudomonas	Pseudomonadales	FALSE
QS--PCAM1A.fa	GCF_000344335	Pseudomonas_syringae_pv._actinidiae_ICMP_9853	0.2064	0.7936	0	Pseudomonas	Pseudomonadales	FALSE
QS--PCAM1A.fa	GCF_000344355	Pseudomonas_syringae_pv._actinidiae_ICMP_18708	0.2064	0.7936	0	Pseudomonas	Pseudomonadales	FALSE
QS--PCAM1A.fa	GCF_000412165	Pseudomonas_syringae_pv._syringae_SM	0.2064	0.7936	0	Pseudomonas	Pseudomonadales	FALSE
QS--PCAM1A.fa	GCF_000452705	Pseudomonas_syringae_CC1557	0.2064	0.7936	0	Pseudomonas	Pseudomonadales	FALSE
QS--PCAM1A.fa	GCF_000510745	Pseudomonas_sp._MOIL14HWK12:I2	0.2064	0.7936	0	Pseudomonas	Pseudomonadales	FALSE
QS--PCAM1A.fa	GCF_000648735	Pseudomonas_syringae_pv._actinidiae_ICMP_18884	0.2064	0.7936	0	Pseudomonas	Pseudomonadales	FALSE
QS--PCAM1A.fa	GCF_000658965	Pseudomonas_syringae_pv._actinidiae_ICMP_9617	0.2064	0.7936	0	Pseudomonas	Pseudomonadales	FALSE
QS--PCAM1A.fa	GCF_001006445	Pseudomonas_amygdali_pv._lachrymans	0.2064	0.7936	0	Pseudomonas	Pseudomonadales	FALSE
QS--PCAM1A.fa	GCF_001042895	Pseudomonas_deceptionensis	0.2064	0.7936	0	Pseudomonas	Pseudomonadales	FALSE
QS--PCAM1A.fa	GCF_001293765	Pseudomonas_savastanoi_pv._glycinea	0.2064	0.7936	0	Pseudomonas	Pseudomonadales	FALSE
QS--PCAM1A.fa	GCF_001294195	Pseudomonas_savastanoi_pv._glycinea	0.2064	0.7936	0	Pseudomonas	Pseudomonadales	FALSE
QS--PCAM1A.fa	GCF_001400185	Pseudomonas_syringae_pv._coriandricola	0.2064	0.7936	0	Pseudomonas	Pseudomonadales	FALSE
QS--PCAM1A.fa	GCF_001446945	Pseudomonas_sp._TTU2014-096BSC	0.2064	0.7936	0	Pseudomonas	Pseudomonadales	FALSE
QS--PCAM1A.fa	GCF_001705225	Pseudomonas_xanthomarina	0.2064	0.7936	0	Pseudomonas	Pseudomonadales	FALSE
QS--PCAM1A.fa	GCF_900112015	Azotobacter_beijerinckii	0.2064	0.7936	0	Azotobacter	Pseudomonadales	FALSE
QS--PCAM1A.fa	GCF_900114395	Azotobacter_beijerinckii	0.2064	0.7936	0	Azotobacter	Pseudomonadales	FALSE
QS--PCAM1A.fa	GCF_001293575	Pseudomonas_syringae_pv._maculicola	0.2071	0.7929	0	Pseudomonas	Pseudomonadales	FALSE
QS--PCAM1A.fa	GCF_001293725	Pseudomonas_savastanoi	0.2071	0.7929	0	Pseudomonas	Pseudomonadales	FALSE
QS--PCAM1A.fa	GCF_001400345	Pseudomonas_coronafaciens_pv._garcae	0.2071	0.7929	0	Pseudomonas	Pseudomonadales	FALSE
QS--PCAM1A.fa	GCF_001400915	Pseudomonas_coronafaciens_pv._porri	0.2071	0.7929	0	Pseudomonas	Pseudomonadales	FALSE
QS--PCAM1A.fa	GCF_001650425	Pseudomonas_oryzihabitans	0.2071	0.7929	0	Pseudomonas	Pseudomonadales	FALSE
QS--PCAM1A.fa	GCF_000935305	Pseudomonas_oryzihabitans	0.2078	0.7922	0	Pseudomonas	Pseudomonadales	FALSE
QS--PCAM1A.fa	GCF_000935825	Pseudomonas_avellanae	0.2078	0.7922	0	Pseudomonas	Pseudomonadales	FALSE
QS--PCAM1A.fa	GCF_001512295	Pseudomonas_sp._EpS/L25	0.2078	0.7922	0	Pseudomonas	Pseudomonadales	FALSE
QS--PCAM1A.fa	GCF_900114825	Pseudomonas_yangmingensis	0.2585	0.7415	0	Pseudomonas	Pseudomonadales	TRUE
QS--PCAM1A.fa	GCF_000145845	Pseudomonas_syringae_pv._maculicola_str._ES4326	0.2086	0.7914	0	Pseudomonas	Pseudomonadales	FALSE
QS--PCAM1A.fa	GCF_001275725	Pseudomonas_coronafaciens_pv._porri	0.2086	0.7914	0	Pseudomonas	Pseudomonadales	FALSE
QS--PCAM1A.fa	GCF_001705435	Pseudomonas_graminis	0.2086	0.7914	0	Pseudomonas	Pseudomonadales	FALSE
QS--PCAM1A.fa	GCF_001806145	Pseudomonas_sp._BS-2016	0.2086	0.7914	0	Pseudomonas	Pseudomonadales	FALSE
QS--PCAM1A.fa	GCF_001275735	Pseudomonas_coronafaciens_pv._porri	0.2093	0.7907	0	Pseudomonas	Pseudomonadales	FALSE
QS--PCAM1A.fa	GCF_001400595	Pseudomonas_syringae_pv._philadelphi	0.2093	0.7907	0	Pseudomonas	Pseudomonadales	FALSE
QS--PCAM1A.fa	GCF_001476875	Pseudomonas_psychrotolerans	0.2093	0.7907	0	Pseudomonas	Pseudomonadales	FALSE
QS--PCAM1A.fa	GCF_001901345	Pseudomonas_versuta	0.2093	0.7907	0	Pseudomonas	Pseudomonadales	FALSE
QS--PCAM1A.fa	GCF_001020725	Pseudomonas_sp._BS-2016	0.2101	0.7899	0	Pseudomonas	Pseudomonadales	FALSE
QS--PCAM1A.fa	GCF_001293855	Pseudomonas_syringae_pv._maculicola	0.2101	0.7899	0	Pseudomonas	Pseudomonadales	FALSE
QS--PCAM1A.fa	GCF_001476475	Pseudomonas_psychrotolerans	0.2101	0.7899	0	Pseudomonas	Pseudomonadales	FALSE
QS--PCAM1A.fa	GCF_001476825	Pseudomonas_psychrotolerans	0.2101	0.7899	0	Pseudomonas	Pseudomonadales	FALSE
QS--PCAM1A.fa	GCF_001806125	Pseudomonas_sp._BS-2016	0.2101	0.7899	0	Pseudomonas	Pseudomonadales	FALSE
QS--PCAM1A.fa	GCF_002234375	Pseudomonas_sp._ASS-1	0.2101	0.7899	0	Pseudomonas	Pseudomonadales	FALSE
QS--PCAM1A.fa	GCF_000420045	Perlucidibaca_piscinae_DSM_21586	0.2607	0.7393	0	Perlucidibaca	Pseudomonadales	TRUE
QS--PCAM1A.fa	GCF_001040945	Herbaspirillum_seropedicae	0.2607	0.7393	0	Herbaspirillum	Burkholderiales	TRUE
QS--PCAM1A.fa	GCF_001591165	Thauera_butanivorans_NBRC_103042	0.2607	0.7393	0	Thauera	Rhodocyclales	TRUE
QS--PCAM1A.fa	GCF_000267545	Pseudomonas_stutzeri_CCUG_29243	0.2109	0.7891	0	Pseudomonas	Pseudomonadales	FALSE
QS--PCAM1A.fa	GCF_001294305	Pseudomonas_syringae_pv._maculicola	0.2109	0.7891	0	Pseudomonas	Pseudomonadales	FALSE
QS--PCAM1A.fa	GCF_001446915	Pseudomonas_sp._TTU2014-066ASC	0.2109	0.7891	0	Pseudomonas	Pseudomonadales	FALSE
QS--PCAM1A.fa	GCF_001476445	Pseudomonas_psychrotolerans	0.2109	0.7891	0	Pseudomonas	Pseudomonadales	FALSE
QS--PCAM1A.fa	GCF_001575035	Pseudomonas_balearica	0.2109	0.7891	0	Pseudomonas	Pseudomonadales	FALSE
QS--PCAM1A.fa	GCF_000316965	Pseudomonas_sp._313	0.2117	0.7883	0	Pseudomonas	Pseudomonadales	FALSE
QS--PCAM1A.fa	GCF_000825645	Pseudomonas_xanthomarina	0.2117	0.7883	0	Pseudomonas	Pseudomonadales	FALSE
QS--PCAM1A.fa	GCF_000876035	Pseudomonas_abietaniphila	0.2117	0.7883	0	Pseudomonas	Pseudomonadales	FALSE
QS--PCAM1A.fa	GCF_000974525	Pseudomonas_abietaniphila	0.2117	0.7883	0	Pseudomonas	Pseudomonadales	FALSE
QS--PCAM1A.fa	GCF_001294575	Pseudomonas_versuta	0.2117	0.7883	0	Pseudomonas	Pseudomonadales	FALSE
QS--PCAM1A.fa	GCF_001476435	Pseudomonas_psychrotolerans	0.2117	0.7883	0	Pseudomonas	Pseudomonadales	FALSE
QS--PCAM1A.fa	GCF_001476855	Pseudomonas_psychrotolerans	0.2117	0.7883	0	Pseudomonas	Pseudomonadales	FALSE
QS--PCAM1A.fa	GCF_001901355	Pseudomonas_versuta	0.2117	0.7883	0	Pseudomonas	Pseudomonadales	FALSE
QS--PCAM1A.fa	GCF_002268995	Pseudomonas_lundensis	0.2117	0.7883	0	Pseudomonas	Pseudomonadales	FALSE
QS--PCAM1A.fa	GCF_002269015	Pseudomonas_lundensis	0.2117	0.7883	0	Pseudomonas	Pseudomonadales	FALSE
QS--PCAM1A.fa	GCF_002269085	Pseudomonas_lundensis	0.2117	0.7883	0	Pseudomonas	Pseudomonadales	FALSE
QS--PCAM1A.fa	GCF_900110545	Pseudomonas_sp._Snoq117.2	0.2117	0.7883	0	Pseudomonas	Pseudomonadales	FALSE
QS--PCAM1A.fa	GCF_000765305	Pseudomonas_syringae_pv._tomato	0.2125	0.7875	0	Pseudomonas	Pseudomonadales	FALSE
QS--PCAM1A.fa	GCF_001400835	Pseudomonas_syringae_pv._helianthi	0.2125	0.7875	0	Pseudomonas	Pseudomonadales	FALSE
QS--PCAM1A.fa	GCF_001476385	Pseudomonas_psychrotolerans	0.2125	0.7875	0	Pseudomonas	Pseudomonadales	FALSE
QS--PCAM1A.fa	GCF_001806135	Pseudomonas_sp._BS-2016	0.2125	0.7875	0	Pseudomonas	Pseudomonadales	FALSE
QS--PCAM1A.fa	GCF_001913135	Pseudomonas_psychrotolerans	0.2125	0.7875	0	Pseudomonas	Pseudomonadales	FALSE
QS--PCAM1A.fa	GCF_002269005	Pseudomonas_lundensis	0.2125	0.7875	0	Pseudomonas	Pseudomonadales	FALSE
QS--PCAM1A.fa	GCF_900103705	Pseudomonas_lundensis	0.2125	0.7875	0	Pseudomonas	Pseudomonadales	FALSE
QS--PCAM1A.fa	GCF_000190375	Rubrivivax_benzoatilyticus_JA2_=_ATCC_BAA-35	0.263	0.737	0	Rubrivivax	Burkholderiales	TRUE
QS--PCAM1A.fa	GCF_000310205	Thauera_linaloolentis_47Lol_=_DSM_12138	0.263	0.737	0	Thauera	Rhodocyclales	TRUE
QS--PCAM1A.fa	GCF_000374805	Chitiniphilus_shinanonensis_DSM_23277	0.263	0.737	0	Chitiniphilus	Neisseriales	TRUE
QS--PCAM1A.fa	GCF_001457475	Achromobacter_xylosoxidans	0.263	0.737	0	Achromobacter	Burkholderiales	TRUE
QS--PCAM1A.fa	GCF_001571225	Hydrogenophaga_palleronii_NBRC_102513	0.263	0.737	0	Hydrogenophaga	Burkholderiales	TRUE
QS--PCAM1A.fa	GCF_000145885	Pseudomonas_amygdali_pv._lachrymans_str._M302278	0.2133	0.7867	0	Pseudomonas	Pseudomonadales	FALSE
QS--PCAM1A.fa	GCF_000498575	Pseudomonas_taeanensis_MS-3	0.2133	0.7867	0	Pseudomonas	Pseudomonadales	FALSE
QS--PCAM1A.fa	GCF_001293835	Pseudomonas_amygdali_pv._lachrymans	0.2133	0.7867	0	Pseudomonas	Pseudomonadales	FALSE
QS--PCAM1A.fa	GCF_002269075	Pseudomonas_lundensis	0.2133	0.7867	0	Pseudomonas	Pseudomonadales	FALSE
QS--PCAM1A.fa	GCF_002269115	Pseudomonas_lundensis	0.2133	0.7867	0	Pseudomonas	Pseudomonadales	FALSE
QS--PCAM1A.fa	GCF_000661915	Pseudomonas_stutzeri	0.215	0.785	0	Pseudomonas	Pseudomonadales	FALSE
QS--PCAM1A.fa	GCF_001518815	Pseudomonas_oryzihabitans	0.215	0.785	0	Pseudomonas	Pseudomonadales	FALSE
QS--PCAM1A.fa	GCF_000265245	Halomonas_smyrnensis_AAD6	0.2655	0.7345	0	Halomonas	Oceanospirillales	TRUE
QS--PCAM1A.fa	GCF_000383895	Duganella_zoogloeoides_ATCC_25935	0.2655	0.7345	0	Duganella	Burkholderiales	TRUE
QS--PCAM1A.fa	GCF_000689195	Sphaerotilus_natans_subsp._natans_DSM_6575	0.2655	0.7345	0	Sphaerotilus	Burkholderiales	TRUE
QS--PCAM1A.fa	GCF_900104135	Halomonas_shengliensis	0.2655	0.7345	0	Halomonas	Oceanospirillales	TRUE
QS--PCAM1A.fa	GCF_900156335	Sphaerotilus_natans	0.2655	0.7345	0	Sphaerotilus	Burkholderiales	TRUE
QS--PCAM1A.fa	GCF_001005765	Pseudomonas_psychrophila	0.2159	0.7841	0	Pseudomonas	Pseudomonadales	FALSE
QS--PCAM1A.fa	GCF_001446975	Pseudomonas_sp._TTU2014-105ASC	0.2159	0.7841	0	Pseudomonas	Pseudomonadales	FALSE
QS--PCAM1A.fa	GCF_000416155	Pseudomonas_sp._CF149	0.2168	0.7832	0	Pseudomonas	Pseudomonadales	FALSE
QS--PCAM1A.fa	GCF_001042915	Pseudomonas_taetrolens	0.2168	0.7832	0	Pseudomonas	Pseudomonadales	FALSE
QS--PCAM1A.fa	GCF_900104825	Pseudomonas_taetrolens	0.2168	0.7832	0	Pseudomonas	Pseudomonadales	FALSE
QS--PCAM1A.fa	GCF_002269125	Pseudomonas_lundensis	0.2177	0.7823	0	Pseudomonas	Pseudomonadales	FALSE
QS--PCAM1A.fa	GCF_900106105	Pseudomonas_psychrophila	0.2177	0.7823	0	Pseudomonas	Pseudomonadales	FALSE
QS--PCAM1A.fa	GCF_000310185	Thauera_aminoaromatica_S2	0.268	0.732	0	Thauera	Rhodocyclales	TRUE
QS--PCAM1A.fa	GCF_000430725	Azohydromonas_australica_DSM_1124	0.268	0.732	0	Azohydromonas	Burkholderiales	TRUE
QS--PCAM1A.fa	GCF_001189955	Herbaspirillum_chlorophenolicum	0.268	0.732	0	Herbaspirillum	Burkholderiales	TRUE
QS--PCAM1A.fa	GCF_001571165	Herbaspirillum_chlorophenolicum_NBRC_102525	0.268	0.732	0	Herbaspirillum	Burkholderiales	TRUE
QS--PCAM1A.fa	GCF_001571365	Achromobacter_denitrificans_NBRC_15125	0.268	0.732	0	Achromobacter	Burkholderiales	TRUE
QS--PCAM1A.fa	GCF_001584185	Collimonas_pratensis	0.268	0.732	0	Collimonas	Burkholderiales	TRUE
QS--PCAM1A.fa	GCF_001886615	Halomonas_aestuarii	0.268	0.732	0	Halomonas	Oceanospirillales	TRUE
QS--PCAM1A.fa	GCF_002116905	Rhizobacter_gummiphilus	0.268	0.732	0	Rhizobacter	Burkholderiales	TRUE
QS--PCAM1A.fa	GCF_900105005	Pseudomonas_litoralis	0.268	0.732	0	Pseudomonas	Pseudomonadales	TRUE
QS--PCAM1A.fa	GCF_900114705	Rugamonas_rubra	0.268	0.732	0	Rugamonas	Pseudomonadales	TRUE
QS--PCAM1A.fa	GCF_000327065	Pseudomonas_stutzeri_RCH2	0.2186	0.7814	0	Pseudomonas	Pseudomonadales	FALSE
QS--PCAM1A.fa	GCF_001042975	Pseudomonas_weihenstephanensis	0.2186	0.7814	0	Pseudomonas	Pseudomonadales	FALSE
QS--PCAM1A.fa	GCF_001529285	Pseudomonas_sp._TAA207	0.2186	0.7814	0	Pseudomonas	Pseudomonadales	FALSE
QS--PCAM1A.fa	GCF_001529305	Pseudomonas_sp._TAD18	0.2186	0.7814	0	Pseudomonas	Pseudomonadales	FALSE
QS--PCAM1A.fa	GCF_000007705	Chromobacterium_violaceum_ATCC_12472	0.2707	0.7293	0	Chromobacterium	Neisseriales	TRUE
QS--PCAM1A.fa	GCF_000527135	Methyloversatilis_discipulorum	0.2707	0.7293	0	Methyloversatilis	Nitrosomonadales	TRUE
QS--PCAM1A.fa	GCF_000820085	Aeromonas_sanarellii	0.2707	0.7293	0	Aeromonas	Aeromonadales	TRUE
QS--PCAM1A.fa	GCF_900101175	Stenotrophomonas_pavanii	0.2707	0.7293	0	Stenotrophomonas	Xanthomonadales	TRUE
QS--PCAM1A.fa	GCF_900106525	Lysobacter_enzymogenes	0.2707	0.7293	0	Lysobacter	Xanthomonadales	TRUE
QS--PCAM1A.fa	GCF_001476415	Pseudomonas_psychrotolerans	0.2215	0.7785	0	Pseudomonas	Pseudomonadales	FALSE
QS--PCAM1A.fa	GCF_000214035	Methyloversatilis_universalis_FAM5	0.2736	0.7264	0	Methyloversatilis	Nitrosomonadales	TRUE
QS--PCAM1A.fa	GCF_000423325	Lysobacter_defluvii_IMMIB_APB-9_=_DSM_18482	0.2736	0.7264	0	Lysobacter	Xanthomonadales	TRUE
QS--PCAM1A.fa	GCF_000426365	Arenimonas_composti_TR7-09_=_DSM_18010	0.2736	0.7264	0	Arenimonas	Xanthomonadales	TRUE
QS--PCAM1A.fa	GCF_000559025	Luteimonas_huabeiensis_HB2	0.2736	0.7264	0	Luteimonas	Xanthomonadales	TRUE
QS--PCAM1A.fa	GCF_000731955	Halomonas_zincidurans_B6	0.2736	0.7264	0	Halomonas	Oceanospirillales	TRUE
QS--PCAM1A.fa	GCF_000747175	Arenimonas_composti_TR7-09_=_DSM_18010	0.2736	0.7264	0	Arenimonas	Xanthomonadales	TRUE
QS--PCAM1A.fa	GCF_000769985	Lysobacter_defluvii_IMMIB_APB-9_=_DSM_18482	0.2736	0.7264	0	Lysobacter	Xanthomonadales	TRUE
QS--PCAM1A.fa	GCF_000820045	Aeromonas_rivuli	0.2736	0.7264	0	Aeromonas	Aeromonadales	TRUE
QS--PCAM1A.fa	GCF_001548475	Bordetella_hinzii_LMG_13501	0.2736	0.7264	0	Bordetella	Burkholderiales	TRUE
QS--PCAM1A.fa	GCF_001551835	Dechloromonas_denitrificans	0.2736	0.7264	0	Dechloromonas	Rhodocyclales	TRUE
QS--PCAM1A.fa	GCF_001922305	Thauera_chlorobenzoica	0.2736	0.7264	0	Thauera	Rhodocyclales	TRUE
QS--PCAM1A.fa	GCF_900116405	Halomonas_saccharevitans	0.2736	0.7264	0	Halomonas	Oceanospirillales	TRUE
QS--PCAM1A.fa	GCF_000282975	Pseudomonas_psychrophila_HA-4	0.2256	0.7744	0	Pseudomonas	Pseudomonadales	FALSE
QS--PCAM1A.fa	GCF_000590475	Pseudomonas_stutzeri	0.2256	0.7744	0	Pseudomonas	Pseudomonadales	FALSE
QS--PCAM1A.fa	GCF_000015725	Methylibium_petroleiphilum_PM1	0.2767	0.7233	0	Methylibium	Burkholderiales	TRUE
QS--PCAM1A.fa	GCF_000219215	Cupriavidus_necator_N-1	0.2767	0.7233	0	Cupriavidus	Burkholderiales	TRUE
QS--PCAM1A.fa	GCF_000410875	Pseudomonas_pelagia_CL-AP6	0.2767	0.7233	0	Pseudomonas	Pseudomonadales	TRUE
QS--PCAM1A.fa	GCF_000478365	Herbaspirillum_huttiense_subsp._putei_IAM_15032	0.2767	0.7233	0	Herbaspirillum	Burkholderiales	TRUE
QS--PCAM1A.fa	GCF_000747075	Arenimonas_malthae_CC-JY-1	0.2767	0.7233	0	Arenimonas	Xanthomonadales	TRUE
QS--PCAM1A.fa	GCF_000768335	Lysobacter_arseniciresistens_ZS79	0.2767	0.7233	0	Lysobacter	Xanthomonadales	TRUE
QS--PCAM1A.fa	GCF_001411805	Burkholderia_plantarii	0.2767	0.7233	0	Burkholderia	Burkholderiales	TRUE
QS--PCAM1A.fa	GCF_001571085	Azohydromonas_lata_NBRC_102462	0.2767	0.7233	0	Azohydromonas	Burkholderiales	TRUE
QS--PCAM1A.fa	GCF_001676875	Chromobacterium_subtsugae	0.2767	0.7233	0	Chromobacterium	Neisseriales	TRUE
QS--PCAM1A.fa	GCF_001682385	Azoarcus_olearius	0.2767	0.7233	0	Azoarcus	Rhodocyclales	TRUE
QS--PCAM1A.fa	GCF_001758785	Duganella_phyllosphaerae	0.2767	0.7233	0	Duganella	Burkholderiales	TRUE
QS--PCAM1A.fa	GCF_002213425	Herbaspirillum_aquaticum	0.2767	0.7233	0	Herbaspirillum	Burkholderiales	TRUE
QS--PCAM1A.fa	GCF_900018785	Xanthomonas_massiliensis	0.2767	0.7233	0	Xanthomonas	Xanthomonadales	TRUE
QS--PCAM1A.fa	GCF_900102625	Acidovorax_valerianellae	0.2767	0.7233	0	Acidovorax	Burkholderiales	TRUE
QS--PCAM1A.fa	GCF_900102875	Halomonas_pantelleriensis	0.2767	0.7233	0	Halomonas	Oceanospirillales	TRUE
QS--PCAM1A.fa	GCF_900102945	Halomonas_muralis	0.2767	0.7233	0	Halomonas	Oceanospirillales	TRUE
QS--PCAM1A.fa	GCF_900112675	Acidovorax_konjaci	0.2767	0.7233	0	Acidovorax	Burkholderiales	TRUE
QS--PCAM1A.fa	GCF_900116645	Massilia_namucuonensis	0.2767	0.7233	0	Massilia	Burkholderiales	TRUE
QS--PCAM1A.fa	GCF_900177275	Pseudogulbenkiania_subflava_DSM_22618	0.2767	0.7233	0	Pseudogulbenkiania	Neisseriales	TRUE
QS--PCAM1A.fa	GCF_000014805	Aeromonas_hydrophila_subsp._hydrophila_ATCC_7966	0.28	0.72	0	Aeromonas	Aeromonadales	TRUE
QS--PCAM1A.fa	GCF_000315425	Massilia_timonae_CCUG_45783	0.28	0.72	0	Massilia	Burkholderiales	TRUE
QS--PCAM1A.fa	GCF_000426685	Solimonas_flava_DSM_18980	0.28	0.72	0	Solimonas	Nevskiales	TRUE
QS--PCAM1A.fa	GCF_000427785	Massilia_alkalitolerans_DSM_17462	0.28	0.72	0	Massilia	Burkholderiales	TRUE
QS--PCAM1A.fa	GCF_000428465	Chitinimonas_koreensis_DSM_17726	0.28	0.72	0	Chitinimonas	Burkholderiales	TRUE
QS--PCAM1A.fa	GCF_000621305	Thauera_linaloolentis_47Lol_=_DSM_12138	0.28	0.72	0	Thauera	Rhodocyclales	TRUE
QS--PCAM1A.fa	GCF_000819785	Aeromonas_caviae	0.28	0.72	0	Aeromonas	Aeromonadales	TRUE
QS--PCAM1A.fa	GCF_000820305	Aeromonas_dhakensis	0.28	0.72	0	Aeromonas	Aeromonadales	TRUE
QS--PCAM1A.fa	GCF_000953855	Mizugakiibacter_sediminis	0.28	0.72	0	Mizugakiibacter	Xanthomonadales	TRUE
QS--PCAM1A.fa	GCF_001953775	Chromobacterium_aquaticum	0.28	0.72	0	Chromobacterium	Neisseriales	TRUE
QS--PCAM1A.fa	GCF_001953795	Chromobacterium_pseudoviolaceum	0.28	0.72	0	Chromobacterium	Neisseriales	TRUE
QS--PCAM1A.fa	GCF_002091675	Pseudomonas_luteola_NBRC_103146	0.28	0.72	0	Pseudomonas	Pseudomonadales	TRUE
QS--PCAM1A.fa	GCF_002097715	[Pseudomonas]_mesoacidophila	0.28	0.72	0	Burkholderia	Burkholderiales	TRUE
QS--PCAM1A.fa	GCF_002105195	Derxia_lacustris	0.28	0.72	0	Derxia	Burkholderiales	TRUE
QS--PCAM1A.fa	GCF_002214645	Diaphorobacter_polyhydroxybutyrativorans	0.28	0.72	0	Diaphorobacter	Burkholderiales	TRUE
QS--PCAM1A.fa	GCF_900094595	Cupriavidus_alkaliphilus	0.28	0.72	0	Cupriavidus	Burkholderiales	TRUE
QS--PCAM1A.fa	GCF_900100305	Acidovorax_citrulli	0.28	0.72	0	Acidovorax	Burkholderiales	TRUE
QS--PCAM1A.fa	GCF_900104945	Pseudomonas_xinjiangensis	0.28	0.72	0	Pseudomonas	Pseudomonadales	TRUE
QS--PCAM1A.fa	GCF_900110795	Pseudomonas_lutea	0.28	0.72	0	Pseudomonas	Pseudomonadales	TRUE
QS--PCAM1A.fa	GCF_900112225	Massilia_yuzhufengensis	0.28	0.72	0	Massilia	Burkholderiales	TRUE
QS--PCAM1A.fa	GCF_001749735	Pseudomonas_sp._J237	0.2301	0.7699	0	Pseudomonas	Pseudomonadales	FALSE
QS--PCAM1A.fa	GCF_001940335	Pseudomonas_marincola	0.2301	0.7699	0	Pseudomonas	Pseudomonadales	FALSE
QS--PCAM1A.fa	GCF_001566765	Pseudomonas_sp._HUK17	0.2313	0.7687	0	Pseudomonas	Pseudomonadales	FALSE
QS--PCAM1A.fa	GCF_900108535	Pseudomonas_xanthomarina	0.2325	0.7675	0	Pseudomonas	Pseudomonadales	FALSE
QS--PCAM1A.fa	GCF_000382345	Massilia_niastensis_DSM_21313	0.2835	0.7165	0	Massilia	Burkholderiales	TRUE
QS--PCAM1A.fa	GCF_000429665	Azovibrio_restrictus_DSM_23866	0.2835	0.7165	0	Azovibrio	Rhodocyclales	TRUE
QS--PCAM1A.fa	GCF_000443165	Thauera_terpenica_58Eu	0.2835	0.7165	0	Thauera	Rhodocyclales	TRUE
QS--PCAM1A.fa	GCF_000620045	Halomonas_halodenitrificans_DSM_735	0.2835	0.7165	0	Halomonas	Oceanospirillales	TRUE
QS--PCAM1A.fa	GCF_000732615	Burkholderia_paludis	0.2835	0.7165	0	Burkholderia	Burkholderiales	TRUE
QS--PCAM1A.fa	GCF_000819985	Aeromonas_media	0.2835	0.7165	0	Aeromonas	Aeromonadales	TRUE
QS--PCAM1A.fa	GCF_000959525	Burkholderia_multivorans_ATCC_BAA-247	0.2835	0.7165	0	Burkholderia	Burkholderiales	TRUE
QS--PCAM1A.fa	GCF_001431505	Stenotrophomonas_daejeonensis	0.2835	0.7165	0	Stenotrophomonas	Xanthomonadales	TRUE
QS--PCAM1A.fa	GCF_001442535	Lysobacter_antibioticus	0.2835	0.7165	0	Lysobacter	Xanthomonadales	TRUE
QS--PCAM1A.fa	GCF_001571145	Hydrogenophaga_flava_NBRC_102514	0.2835	0.7165	0	Hydrogenophaga	Burkholderiales	TRUE
QS--PCAM1A.fa	GCF_001571325	Delftia_tsuruhatensis_NBRC_16741	0.2835	0.7165	0	Delftia	Burkholderiales	TRUE
QS--PCAM1A.fa	GCF_001592245	Cupriavidus_oxalaticus_NBRC_13593	0.2835	0.7165	0	Cupriavidus	Burkholderiales	TRUE
QS--PCAM1A.fa	GCF_001598255	Mitsuaria_chitosanitabida_NBRC_102408	0.2835	0.7165	0	Mitsuaria	Burkholderiales	TRUE
QS--PCAM1A.fa	GCF_001641285	Dyella_thiooxydans	0.2835	0.7165	0	Dyella	Xanthomonadales	TRUE
QS--PCAM1A.fa	GCF_002205845	Pelomonas_puraquae	0.2835	0.7165	0	Pelomonas	Burkholderiales	TRUE
QS--PCAM1A.fa	GCF_900100755	Halomonas_taeanensis	0.2835	0.7165	0	Halomonas	Oceanospirillales	TRUE
QS--PCAM1A.fa	GCF_900105655	Pseudomonas_salegens	0.2835	0.7165	0	Pseudomonas	Pseudomonadales	TRUE
QS--PCAM1A.fa	GCF_900107225	Delftia_lacustris	0.2835	0.7165	0	Delftia	Burkholderiales	TRUE
QS--PCAM1A.fa	GCF_900128925	Halomonas_ilicicola_DSM_19980	0.2835	0.7165	0	Halomonas	Oceanospirillales	TRUE
QS--PCAM1A.fa	GCF_900142895	Halomonas_subglaciescola	0.2835	0.7165	0	Halomonas	Oceanospirillales	TRUE
QS--PCAM1A.fa	GCF_000828755	Pseudomonas_sp._MT-1	0.2351	0.7649	0	Pseudomonas	Pseudomonadales	FALSE
QS--PCAM1A.fa	GCF_001446935	Pseudomonas_sp._TTU2014-080ASC	0.2364	0.7636	0	Pseudomonas	Pseudomonadales	FALSE
QS--PCAM1A.fa	GCF_001648195	Pseudomonas_stutzeri	0.2364	0.7636	0	Pseudomonas	Pseudomonadales	FALSE
QS--PCAM1A.fa	GCF_000021985	Thioalkalivibrio_sulfidiphilus_HL-EbGr7	0.2873	0.7127	0	Thioalkalivibrio	Chromatiales	TRUE
QS--PCAM1A.fa	GCF_000069785	Cupriavidus_taiwanensis_LMG_19424	0.2873	0.7127	0	Cupriavidus	Burkholderiales	TRUE
QS--PCAM1A.fa	GCF_000204645	Alicycliphilus_denitrificans_K601	0.2873	0.7127	0	Alicycliphilus	Burkholderiales	TRUE
QS--PCAM1A.fa	GCF_000264375	Rhodanobacter_thiooxydans_LCS2	0.2873	0.7127	0	Rhodanobacter	Xanthomonadales	TRUE
QS--PCAM1A.fa	GCF_000382245	Kushneria_aurantia_DSM_21353	0.2873	0.7127	0	Kushneria	Oceanospirillales	TRUE
QS--PCAM1A.fa	GCF_000382285	Solimonas_variicoloris_DSM_15731	0.2873	0.7127	0	Solimonas	Nevskiales	TRUE
QS--PCAM1A.fa	GCF_000620105	Microvirgula_aerodenitrificans_DSM_15089	0.2873	0.7127	0	Microvirgula	Neisseriales	TRUE
QS--PCAM1A.fa	GCF_000687165	Acidovorax_oryzae_ATCC_19882	0.2873	0.7127	0	Acidovorax	Burkholderiales	TRUE
QS--PCAM1A.fa	GCF_000739755	Burkholderia_gladioli_NBRC_13700	0.2873	0.7127	0	Burkholderia	Burkholderiales	TRUE
QS--PCAM1A.fa	GCF_000747155	Arenimonas_metalli_CF5-1	0.2873	0.7127	0	Arenimonas	Xanthomonadales	TRUE
QS--PCAM1A.fa	GCF_000761445	Oleiagrimonas_soli	0.2873	0.7127	0	Oleiagrimonas	Xanthomonadales	TRUE
QS--PCAM1A.fa	GCF_000819745	Aeromonas_bestiarum	0.2873	0.7127	0	Aeromonas	Aeromonadales	TRUE
QS--PCAM1A.fa	GCF_000819865	Aeromonas_eucrenophila	0.2873	0.7127	0	Aeromonas	Aeromonadales	TRUE
QS--PCAM1A.fa	GCF_000820005	Aeromonas_piscicola	0.2873	0.7127	0	Aeromonas	Aeromonadales	TRUE
QS--PCAM1A.fa	GCF_000820025	Aeromonas_popoffii	0.2873	0.7127	0	Aeromonas	Aeromonadales	TRUE
QS--PCAM1A.fa	GCF_000820165	Aeromonas_taiwanensis	0.2873	0.7127	0	Aeromonas	Aeromonadales	TRUE
QS--PCAM1A.fa	GCF_000959725	Burkholderia_gladioli	0.2873	0.7127	0	Burkholderia	Burkholderiales	TRUE
QS--PCAM1A.fa	GCF_001298675	Acidovorax_caeni	0.2873	0.7127	0	Acidovorax	Burkholderiales	TRUE
QS--PCAM1A.fa	GCF_001431425	Stenotrophomonas_nitritireducens	0.2873	0.7127	0	Stenotrophomonas	Xanthomonadales	TRUE
QS--PCAM1A.fa	GCF_001431535	Stenotrophomonas_chelatiphaga	0.2873	0.7127	0	Stenotrophomonas	Xanthomonadales	TRUE
QS--PCAM1A.fa	GCF_001431645	Stenotrophomonas_panacihumi	0.2873	0.7127	0	Stenotrophomonas	Xanthomonadales	TRUE
QS--PCAM1A.fa	GCF_001571245	Achromobacter_piechaudii_NBRC_102461	0.2873	0.7127	0	Achromobacter	Burkholderiales	TRUE
QS--PCAM1A.fa	GCF_001591345	Variovorax_boronicumulans_NBRC_103145	0.2873	0.7127	0	Variovorax	Burkholderiales	TRUE
QS--PCAM1A.fa	GCF_001598055	Cupriavidus_nantongensis	0.2873	0.7127	0	Cupriavidus	Burkholderiales	TRUE
QS--PCAM1A.fa	GCF_001662285	Halomonas_sinaiensis	0.2873	0.7127	0	Halomonas	Oceanospirillales	TRUE
QS--PCAM1A.fa	GCF_001662305	Halomonas_caseinilytica	0.2873	0.7127	0	Halomonas	Oceanospirillales	TRUE
QS--PCAM1A.fa	GCF_002209535	Achromobacter_marplatensis	0.2873	0.7127	0	Achromobacter	Burkholderiales	TRUE
QS--PCAM1A.fa	GCF_900092025	Xanthomonas_bromi	0.2873	0.7127	0	Xanthomonas	Xanthomonadales	TRUE
QS--PCAM1A.fa	GCF_900100195	Halomonas_gudaonensis	0.2873	0.7127	0	Halomonas	Oceanospirillales	TRUE
QS--PCAM1A.fa	GCF_900109905	Halomonas_caseinilytica	0.2873	0.7127	0	Halomonas	Oceanospirillales	TRUE
QS--PCAM1A.fa	GCF_900142315	Halomonas_sinaiensis	0.2873	0.7127	0	Halomonas	Oceanospirillales	TRUE
QS--PCAM1A.fa	GCF_900167565	Pseudoxanthomonas_indica	0.2873	0.7127	0	Pseudoxanthomonas	Xanthomonadales	TRUE
QS--PCAM1A.fa	GCF_900172315	Palleronia_marisminoris	0.2873	0.7127	0	Palleronia	Rhodobacterales	TRUE
QS--PCAM1A.fa	GCF_900177295	Tistlia_consotensis_USBA_355	0.2873	0.7127	0	Tistlia	Rhodospirillales	TRUE
QS--PCAM1A.fa	GCF_000222125	Pseudomonas_sp._S9	0.2378	0.7622	0	Pseudomonas	Pseudomonadales	FALSE
QS--PCAM1A.fa	GCF_000025705	Sideroxydans_lithotrophicus_ES-1	0.2914	0.7086	0	Sideroxydans	Nitrosomonadales	TRUE
QS--PCAM1A.fa	GCF_000186425	Lautropia_mirabilis_ATCC_51599	0.2914	0.7086	0	Lautropia	Burkholderiales	TRUE
QS--PCAM1A.fa	GCF_000264295	Rhodanobacter_spathiphylli_B39	0.2914	0.7086	0	Rhodanobacter	Xanthomonadales	TRUE
QS--PCAM1A.fa	GCF_000300995	Alcanivorax_hongdengensis_A-11-3	0.2914	0.7086	0	Alcanivorax	Oceanospirillales	TRUE
QS--PCAM1A.fa	GCF_000381265	Curvibacter_lanceolatus_ATCC_14669	0.2914	0.7086	0	Curvibacter	Burkholderiales	TRUE
QS--PCAM1A.fa	GCF_000420645	Nevskia_ramosa_DSM_11499	0.2914	0.7086	0	Nevskia	Nevskiales	TRUE
QS--PCAM1A.fa	GCF_000425385	Pseudoduganella_violaceinigra_DSM_15887	0.2914	0.7086	0	Pseudoduganella	Burkholderiales	TRUE
QS--PCAM1A.fa	GCF_000429605	Azonexus_hydrophilus_DSM_23864	0.2914	0.7086	0	Azonexus	Rhodocyclales	TRUE
QS--PCAM1A.fa	GCF_000473085	Azorhizobium_doebereinerae_UFLA1-100	0.2914	0.7086	0	Azorhizobium	Rhizobiales	TRUE
QS--PCAM1A.fa	GCF_000498435	Rhodoferax_saidenbachensis_ED16	0.2914	0.7086	0	Rhodoferax	Burkholderiales	TRUE
QS--PCAM1A.fa	GCF_000518645	Curvibacter_gracilis_ATCC_BAA-807	0.2914	0.7086	0	Curvibacter	Burkholderiales	TRUE
QS--PCAM1A.fa	GCF_000585215	Imhoffiella_purpurea	0.2914	0.7086	0	Imhoffiella	Chromatiales	TRUE
QS--PCAM1A.fa	GCF_000632805	Dyella_jiangningensis	0.2914	0.7086	0	Dyella	Xanthomonadales	TRUE
QS--PCAM1A.fa	GCF_000685015	Paraburkholderia_bannensis_NBRC_103871	0.2914	0.7086	0	Paraburkholderia	Burkholderiales	TRUE
QS--PCAM1A.fa	GCF_000685075	Paraburkholderia_oxyphila_NBRC_105797	0.2914	0.7086	0	Paraburkholderia	Burkholderiales	TRUE
QS--PCAM1A.fa	GCF_000711955	Nevskia_soli_DSM_19509	0.2914	0.7086	0	Nevskia	Nevskiales	TRUE
QS--PCAM1A.fa	GCF_000745855	Xenophilus_azovorans_DSM_13620	0.2914	0.7086	0	Xenophilus	Burkholderiales	TRUE
QS--PCAM1A.fa	GCF_000764665	Aeromonas_lacus	0.2914	0.7086	0	Aeromonas	Aeromonadales	TRUE
QS--PCAM1A.fa	GCF_000819825	Aeromonas_encheleia	0.2914	0.7086	0	Aeromonas	Aeromonadales	TRUE
QS--PCAM1A.fa	GCF_001010355	Dyella_japonica_DSM_16301	0.2914	0.7086	0	Dyella	Xanthomonadales	TRUE
QS--PCAM1A.fa	GCF_001189965	Herbaspirillum_rhizosphaerae	0.2914	0.7086	0	Herbaspirillum	Burkholderiales	TRUE
QS--PCAM1A.fa	GCF_001293525	Ideonella_sakaiensis	0.2914	0.7086	0	Ideonella	Burkholderiales	TRUE
QS--PCAM1A.fa	GCF_001431465	Stenotrophomonas_terrae	0.2914	0.7086	0	Stenotrophomonas	Xanthomonadales	TRUE
QS--PCAM1A.fa	GCF_001482195	Luteimonas_abyssi	0.2914	0.7086	0	Luteimonas	Xanthomonadales	TRUE
QS--PCAM1A.fa	GCF_001544075	Comamonas_terrae	0.2914	0.7086	0	Comamonas	Burkholderiales	TRUE
QS--PCAM1A.fa	GCF_001591385	Variovorax_soli_NBRC_106424	0.2914	0.7086	0	Variovorax	Burkholderiales	TRUE
QS--PCAM1A.fa	GCF_001592305	Hydrogenophaga_taeniospiralis_NBRC_102512	0.2914	0.7086	0	Hydrogenophaga	Burkholderiales	TRUE
QS--PCAM1A.fa	GCF_001955715	Rhodoferax_saidenbachensis	0.2914	0.7086	0	Rhodoferax	Burkholderiales	TRUE
QS--PCAM1A.fa	GCF_900078335	Bordetella_trematum	0.2914	0.7086	0	Bordetella	Burkholderiales	TRUE
QS--PCAM1A.fa	GCF_900109025	Frateuria_terrea	0.2914	0.7086	0	Frateuria	Xanthomonadales	TRUE
QS--PCAM1A.fa	GCF_900115705	Frateuria_terrea	0.2914	0.7086	0	Frateuria	Xanthomonadales	TRUE
QS--PCAM1A.fa	GCF_900119825	Chitinimonas_taiwanensis_DSM_18899	0.2914	0.7086	0	Chitinimonas	Burkholderiales	TRUE
QS--PCAM1A.fa	GCF_900142755	Halomonas_cupida	0.2914	0.7086	0	Halomonas	Oceanospirillales	TRUE
QS--PCAM1A.fa	GCF_900156155	Azoarcus_tolulyticus	0.2914	0.7086	0	Azoarcus	Rhodocyclales	TRUE
QS--PCAM1A.fa	GCF_900172345	Loktanella_soesokkakensis	0.2914	0.7086	0	Loktanella	Rhodobacterales	TRUE
QS--PCAM1A.fa	GCF_000970615	Pseudomonas_sp._10B238	0.2422	0.7578	0	Pseudomonas	Pseudomonadales	FALSE
QS--PCAM1A.fa	GCF_000215705	Ramlibacter_tataouinensis_TTB310	0.296	0.704	0	Ramlibacter	Burkholderiales	TRUE
QS--PCAM1A.fa	GCF_000264315	Rhodanobacter_fulvus_Jip2	0.296	0.704	0	Rhodanobacter	Xanthomonadales	TRUE
QS--PCAM1A.fa	GCF_000300005	Alcanivorax_dieselolei_B5	0.296	0.704	0	Alcanivorax	Oceanospirillales	TRUE
QS--PCAM1A.fa	GCF_000308595	Nocardia_higoensis_NBRC_100133	0.296	0.704	0	Nocardia	Corynebacteriales	TRUE
QS--PCAM1A.fa	GCF_000372885	Methyloversatilis_thermotolerans	0.296	0.704	0	Methyloversatilis	Nitrosomonadales	TRUE
QS--PCAM1A.fa	GCF_000378245	Azoarcus_toluclasticus_ATCC_700605	0.296	0.704	0	Azoarcus	Rhodocyclales	TRUE
QS--PCAM1A.fa	GCF_000422305	Luteimonas_mephitis_DSM_12574	0.296	0.704	0	Luteimonas	Xanthomonadales	TRUE
QS--PCAM1A.fa	GCF_000423285	Laribacter_hongkongensis_DSM_14985	0.296	0.704	0	Laribacter	Neisseriales	TRUE
QS--PCAM1A.fa	GCF_000423885	Thermomonas_fusca_DSM_15424	0.296	0.704	0	Thermomonas	Xanthomonadales	TRUE
QS--PCAM1A.fa	GCF_000472825	Paraburkholderia_mimosarum_LMG_23256_=_NBRC_106338	0.296	0.704	0	Paraburkholderia	Burkholderiales	TRUE
QS--PCAM1A.fa	GCF_000482785	Derxia_gummosa_DSM_723	0.296	0.704	0	Derxia	Burkholderiales	TRUE
QS--PCAM1A.fa	GCF_000484635	Comamonas_badia_DSM_17552	0.296	0.704	0	Comamonas	Burkholderiales	TRUE
QS--PCAM1A.fa	GCF_000518625	Roseomonas_gilardii_subsp._rosea_ATCC_BAA-691	0.296	0.704	0	Roseomonas	Rhodospirillales	TRUE
QS--PCAM1A.fa	GCF_000591415	Cobetia_crustatorum	0.296	0.704	0	Cobetia	Oceanospirillales	TRUE
QS--PCAM1A.fa	GCF_000684975	Paraburkholderia_acidipaludis_NBRC_101816	0.296	0.704	0	Paraburkholderia	Burkholderiales	TRUE
QS--PCAM1A.fa	GCF_000738675	Serratia_nematodiphila_DZ0503SBS1	0.296	0.704	0	Serratia	Enterobacterales	TRUE
QS--PCAM1A.fa	GCF_000739815	Paraburkholderia_mimosarum_LMG_23256_=_NBRC_106338	0.296	0.704	0	Paraburkholderia	Burkholderiales	TRUE
QS--PCAM1A.fa	GCF_000739875	Comamonas_aquatica_NBRC_14918	0.296	0.704	0	Comamonas	Burkholderiales	TRUE
QS--PCAM1A.fa	GCF_000764655	Aeromonas_aquatica	0.296	0.704	0	Aeromonas	Aeromonadales	TRUE
QS--PCAM1A.fa	GCF_000819845	Aeromonas_enteropelogenes	0.296	0.704	0	Aeromonas	Aeromonadales	TRUE
QS--PCAM1A.fa	GCF_000819885	Aeromonas_fluvialis	0.296	0.704	0	Aeromonas	Aeromonadales	TRUE
QS--PCAM1A.fa	GCF_000820065	Aeromonas_salmonicida_subsp._salmonicida	0.296	0.704	0	Aeromonas	Aeromonadales	TRUE
QS--PCAM1A.fa	GCF_000959365	Burkholderia_oklahomensis_C6786	0.296	0.704	0	Burkholderia	Burkholderiales	TRUE
QS--PCAM1A.fa	GCF_001267925	Herbaspirillum_hiltneri_N3	0.296	0.704	0	Herbaspirillum	Burkholderiales	TRUE
QS--PCAM1A.fa	GCF_001431415	Stenotrophomonas_humi	0.296	0.704	0	Stenotrophomonas	Xanthomonadales	TRUE
QS--PCAM1A.fa	GCF_001582015	Mycobacterium_phlei_DSM_43239_=_CCUG_21000	0.296	0.704	0	Mycobacterium	Corynebacteriales	TRUE
QS--PCAM1A.fa	GCF_001584145	Collimonas_fungivorans	0.296	0.704	0	Collimonas	Burkholderiales	TRUE
QS--PCAM1A.fa	GCF_001590885	Serratia_ficaria_NBRC_102596	0.296	0.704	0	Serratia	Enterobacterales	TRUE
QS--PCAM1A.fa	GCF_001592265	Curvibacter_delicatus_NBRC_14919	0.296	0.704	0	Curvibacter	Burkholderiales	TRUE
QS--PCAM1A.fa	GCF_001592285	Hydrogenophaga_pseudoflava_NBRC_102511	0.296	0.704	0	Hydrogenophaga	Burkholderiales	TRUE
QS--PCAM1A.fa	GCF_001598795	Delftia_acidovorans_NBRC_14950	0.296	0.704	0	Delftia	Burkholderiales	TRUE
QS--PCAM1A.fa	GCF_001645125	Paraburkholderia_ginsengiterrae	0.296	0.704	0	Paraburkholderia	Burkholderiales	TRUE
QS--PCAM1A.fa	GCF_001645135	Paraburkholderia_panaciterrae	0.296	0.704	0	Paraburkholderia	Burkholderiales	TRUE
QS--PCAM1A.fa	GCF_002071575	Paraburkholderia_tropica	0.296	0.704	0	Paraburkholderia	Burkholderiales	TRUE
QS--PCAM1A.fa	GCF_002158865	Comamonas_serinivorans	0.296	0.704	0	Comamonas	Burkholderiales	TRUE
QS--PCAM1A.fa	GCF_900101535	Serratia_nematodiphila	0.296	0.704	0	Serratia	Enterobacterales	TRUE
QS--PCAM1A.fa	GCF_900102075	Citreicella_thiooxidans	0.296	0.704	0	Citreicella	Rhodobacterales	TRUE
QS--PCAM1A.fa	GCF_900108355	Paraburkholderia_hospita	0.296	0.704	0	Paraburkholderia	Burkholderiales	TRUE
QS--PCAM1A.fa	GCF_900109265	Paraburkholderia_tropica	0.296	0.704	0	Paraburkholderia	Burkholderiales	TRUE
QS--PCAM1A.fa	GCF_900114925	Marinobacter_pelagius	0.296	0.704	0	Marinobacter	Alteromonadales	TRUE
QS--PCAM1A.fa	GCF_900129885	Candidimonas_bauzanensis	0.296	0.704	0	Candidimonas	Burkholderiales	TRUE
QS--PCAM1A.fa	GCF_900141925	Pseudomonas_zeshuii	0.296	0.704	0	Pseudomonas	Pseudomonadales	TRUE
QS--PCAM1A.fa	GCF_002163625	Pseudomonas_sp._M30-35	0.247	0.753	0	Pseudomonas	Pseudomonadales	FALSE
QS--PCAM1A.fa	GCF_000012365	Burkholderia_thailandensis_E264	0.301	0.699	0	Burkholderia	Burkholderiales	TRUE
QS--PCAM1A.fa	GCF_000344805	Bradyrhizobium_oligotrophicum_S58	0.301	0.699	0	Bradyrhizobium	Rhizobiales	TRUE
QS--PCAM1A.fa	GCF_000376425	Thiobacillus_denitrificans_DSM_12475	0.301	0.699	0	Thiobacillus	Nitrosomonadales	TRUE
QS--PCAM1A.fa	GCF_000388115	Aeromonas_molluscorum_848	0.301	0.699	0	Aeromonas	Aeromonadales	TRUE
QS--PCAM1A.fa	GCF_000425185	Pleomorphomonas_koreensis_DSM_23070	0.301	0.699	0	Pleomorphomonas	Rhizobiales	TRUE
QS--PCAM1A.fa	GCF_000428145	Chitinilyticum_litopenaei_DSM_21440	0.301	0.699	0	Chitinilyticum	Neisseriales	TRUE
QS--PCAM1A.fa	GCF_000474945	Solimonas_soli_DSM_21787	0.301	0.699	0	Solimonas	Nevskiales	TRUE
QS--PCAM1A.fa	GCF_000518265	Actinomadura_oligospora_ATCC_43269	0.301	0.699	0	Actinomadura	Streptosporangiales	TRUE
QS--PCAM1A.fa	GCF_000685055	Paraburkholderia_fungorum_NBRC_102489	0.301	0.699	0	Paraburkholderia	Burkholderiales	TRUE
QS--PCAM1A.fa	GCF_000723165	Janthinobacterium_agaricidamnosum_NBRC_102515_=_DSM_9628	0.301	0.699	0	Janthinobacterium	Burkholderiales	TRUE
QS--PCAM1A.fa	GCF_000723405	Hydrogenophaga_intermedia	0.301	0.699	0	Hydrogenophaga	Burkholderiales	TRUE
QS--PCAM1A.fa	GCF_000739995	Comamonas_granuli_NBRC_101663	0.301	0.699	0	Comamonas	Burkholderiales	TRUE
QS--PCAM1A.fa	GCF_000759795	Escherichia_vulneris_NBRC_102420	0.301	0.699	0	Escherichia	Enterobacterales	TRUE
QS--PCAM1A.fa	GCF_000770795	Lysobacter_dokdonensis_DS-58	0.301	0.699	0	Lysobacter	Xanthomonadales	TRUE
QS--PCAM1A.fa	GCF_000785435	Paraburkholderia_sacchari	0.301	0.699	0	Paraburkholderia	Burkholderiales	TRUE
QS--PCAM1A.fa	GCF_000819765	Aeromonas_bivalvium	0.301	0.699	0	Aeromonas	Aeromonadales	TRUE
QS--PCAM1A.fa	GCF_000819955	Aeromonas_jandaei	0.301	0.699	0	Aeromonas	Aeromonadales	TRUE
QS--PCAM1A.fa	GCF_000827595	Necropsobacter_massiliensis	0.301	0.699	0	Necropsobacter	Pasteurellales	TRUE
QS--PCAM1A.fa	GCF_000959445	Burkholderia_vietnamiensis_LMG_10929	0.301	0.699	0	Burkholderia	Burkholderiales	TRUE
QS--PCAM1A.fa	GCF_000960995	Burkholderia_glumae_LMG_2196_=_ATCC_33617	0.301	0.699	0	Burkholderia	Burkholderiales	TRUE
QS--PCAM1A.fa	GCF_000961515	Paraburkholderia_fungorum	0.301	0.699	0	Paraburkholderia	Burkholderiales	TRUE
QS--PCAM1A.fa	GCF_001050075	Mycobacterium_fortuitum_subsp._fortuitum_DSM_46621_=_ATCC_6841	0.301	0.699	0	Mycobacterium	Corynebacteriales	TRUE
QS--PCAM1A.fa	GCF_001273845	Leucobacter_musarum_subsp._musarum	0.301	0.699	0	Leucobacter	Micrococcales	TRUE
QS--PCAM1A.fa	GCF_001273855	Leucobacter_musarum_subsp._japonicus	0.301	0.699	0	Leucobacter	Micrococcales	TRUE
QS--PCAM1A.fa	GCF_001399755	Thiohalorhabdus_denitrificans	0.301	0.699	0	Thiohalorhabdus	N/A	TRUE
QS--PCAM1A.fa	GCF_001403735	Jannaschia_rubra	0.301	0.699	0	Jannaschia	Rhodobacterales	TRUE
QS--PCAM1A.fa	GCF_001417815	Bifidobacterium_aesculapii	0.301	0.699	0	Bifidobacterium	Bifidobacteriales	TRUE
QS--PCAM1A.fa	GCF_001431525	Stenotrophomonas_koreensis	0.301	0.699	0	Stenotrophomonas	Xanthomonadales	TRUE
QS--PCAM1A.fa	GCF_001458395	Leisingera_aquaemixtae	0.301	0.699	0	Leisingera	Rhodobacterales	TRUE
QS--PCAM1A.fa	GCF_001571185	Janthinobacterium_agaricidamnosum_NBRC_102515_=_DSM_9628	0.301	0.699	0	Janthinobacterium	Burkholderiales	TRUE
QS--PCAM1A.fa	GCF_001571205	Hydrogenophaga_intermedia_NBRC_102510	0.301	0.699	0	Hydrogenophaga	Burkholderiales	TRUE
QS--PCAM1A.fa	GCF_001632775	Dokdonella_koreensis_DS-123	0.301	0.699	0	Dokdonella	Xanthomonadales	TRUE
QS--PCAM1A.fa	GCF_001651805	Marinobacterium_aestuarii	0.301	0.699	0	Marinobacterium	Oceanospirillales	TRUE
QS--PCAM1A.fa	GCF_001676705	Bordetella_bronchialis	0.301	0.699	0	Bordetella	Burkholderiales	TRUE
QS--PCAM1A.fa	GCF_001758635	Janthinobacterium_lividum	0.301	0.699	0	Janthinobacterium	Burkholderiales	TRUE
QS--PCAM1A.fa	GCF_001855565	Chromobacterium_amazonense	0.301	0.699	0	Chromobacterium	Neisseriales	TRUE
QS--PCAM1A.fa	GCF_001895165	Bifidobacterium_lemurum	0.301	0.699	0	Bifidobacterium	Bifidobacteriales	TRUE
QS--PCAM1A.fa	GCF_001981305	Marinobacter_lutaoensis	0.301	0.699	0	Marinobacter	Alteromonadales	TRUE
QS--PCAM1A.fa	GCF_001982635	Bradyrhizobium_mercantei	0.301	0.699	0	Bradyrhizobium	Rhizobiales	TRUE
QS--PCAM1A.fa	GCF_002205645	Roseateles_aquatilis	0.301	0.699	0	Roseateles	Burkholderiales	TRUE
QS--PCAM1A.fa	GCF_002209555	Achromobacter_insolitus	0.301	0.699	0	Achromobacter	Burkholderiales	TRUE
QS--PCAM1A.fa	GCF_002209565	Candidimonas_nitroreducens	0.301	0.699	0	Candidimonas	Burkholderiales	TRUE
QS--PCAM1A.fa	GCF_900007165	Paraburkholderia_piptadeniae	0.301	0.699	0	Paraburkholderia	Burkholderiales	TRUE
QS--PCAM1A.fa	GCF_900088825	Thiomonas_delicata	0.301	0.699	0	Thiomonas	Burkholderiales	TRUE
QS--PCAM1A.fa	GCF_900089775	Marinomonas_spartinae	0.301	0.699	0	Marinomonas	Oceanospirillales	TRUE
QS--PCAM1A.fa	GCF_900094555	Rhizobium_hainanense	0.301	0.699	0	Rhizobium	Rhizobiales	TRUE
QS--PCAM1A.fa	GCF_900100425	Dyella_jiangningensis	0.301	0.699	0	Dyella	Xanthomonadales	TRUE
QS--PCAM1A.fa	GCF_900101825	Aquimonas_voraii	0.301	0.699	0	Aquimonas	Xanthomonadales	TRUE
QS--PCAM1A.fa	GCF_900104845	Paraburkholderia_caballeronis	0.301	0.699	0	Paraburkholderia	Burkholderiales	TRUE
QS--PCAM1A.fa	GCF_900106925	Thiocapsa_roseopersicina	0.301	0.699	0	Thiocapsa	Chromatiales	TRUE
QS--PCAM1A.fa	GCF_900107855	Marinobacterium_georgiense_DSM_11526	0.301	0.699	0	Marinobacterium	Oceanospirillales	TRUE
QS--PCAM1A.fa	GCF_900108425	Rhizobium_tibeticum	0.301	0.699	0	Rhizobium	Rhizobiales	TRUE
QS--PCAM1A.fa	GCF_900109675	Paraburkholderia_caballeronis	0.301	0.699	0	Paraburkholderia	Burkholderiales	TRUE
QS--PCAM1A.fa	GCF_900109725	Halomonas_daqiaonensis	0.301	0.699	0	Halomonas	Oceanospirillales	TRUE
QS--PCAM1A.fa	GCF_900113565	Paracoccus_aminovorans	0.301	0.699	0	Paracoccus	Rhodobacterales	TRUE
QS--PCAM1A.fa	GCF_900114325	Rhodanobacter_glycinis	0.301	0.699	0	Rhodanobacter	Xanthomonadales	TRUE
QS--PCAM1A.fa	GCF_900116705	Halomonas_korlensis	0.301	0.699	0	Halomonas	Oceanospirillales	TRUE
QS--PCAM1A.fa	GCF_900172225	Tropicibacter_litoreus_R37	0.301	0.699	0	Tropicibacter	Rhodobacterales	TRUE
QS--PCAM1A.fa	GCF_900172265	Roseivivax_jejudonensis	0.301	0.699	0	Roseivivax	Rhodobacterales	TRUE
QS--PCAM1A.fa	GCF_900172325	Oceanibacterium_hippocampi	0.301	0.699	0	Oceanibacterium	Sneathiellales	TRUE
QS--PCAM1A.fa	GCF_900187365	Rhodoblastus_acidophilus	0.301	0.699	0	Rhodoblastus	Rhizobiales	TRUE
QS--PCAM1A.fa	GCF_000820265	Aeromonas_caviae	0.2564	0.7436	0	Aeromonas	Aeromonadales	FALSE
QS--PCAM1A.fa	GCF_001299265	Achromobacter_sp._2789STDY5608616	0.2564	0.7436	0	Achromobacter	Burkholderiales	FALSE
QS--PCAM1A.fa	GCF_001810925	Achromobacter_sp._HMSC070F04	0.2564	0.7436	0	Achromobacter	Burkholderiales	FALSE
QS--PCAM1A.fa	GCF_000012945	Burkholderia_lata	0.3066	0.6934	0	Burkholderia	Burkholderiales	TRUE
QS--PCAM1A.fa	GCF_000015505	Polaromonas_naphthalenivorans_CJ2	0.3066	0.6934	0	Polaromonas	Burkholderiales	TRUE
QS--PCAM1A.fa	GCF_000016765	Sphingomonas_wittichii_RW1	0.3066	0.6934	0	Sphingomonas	Sphingomonadales	TRUE
QS--PCAM1A.fa	GCF_000019725	Methylobacterium_radiotolerans_JCM_2831	0.3066	0.6934	0	Methylobacterium	Rhizobiales	TRUE
QS--PCAM1A.fa	GCF_000020045	Paraburkholderia_phymatum_STM815	0.3066	0.6934	0	Paraburkholderia	Burkholderiales	TRUE
QS--PCAM1A.fa	GCF_000152285	Burkholderia_thailandensis_E264	0.3066	0.6934	0	Burkholderia	Burkholderiales	TRUE
QS--PCAM1A.fa	GCF_000164635	Roseomonas_cervicalis_ATCC_49957	0.3066	0.6934	0	Roseomonas	Rhodospirillales	TRUE
QS--PCAM1A.fa	GCF_000166295	Marinobacter_adhaerens_HP15	0.3066	0.6934	0	Marinobacter	Alteromonadales	TRUE
QS--PCAM1A.fa	GCF_000196015	Cupriavidus_metallidurans_CH34	0.3066	0.6934	0	Cupriavidus	Burkholderiales	TRUE
QS--PCAM1A.fa	GCF_000203915	Burkholderia_ambifaria_AMMD	0.3066	0.6934	0	Burkholderia	Burkholderiales	TRUE
QS--PCAM1A.fa	GCF_000204195	Acidovorax_radicis_N35	0.3066	0.6934	0	Acidovorax	Burkholderiales	TRUE
QS--PCAM1A.fa	GCF_000299915	Gallaecimonas_xiamenensis_3-C-1	0.3066	0.6934	0	Gallaecimonas	N/A	TRUE
QS--PCAM1A.fa	GCF_000342045	Magnetospirillum_caucaseum	0.3066	0.6934	0	Magnetospirillum	Rhodospirillales	TRUE
QS--PCAM1A.fa	GCF_000364845	Marinobacter_nanhaiticus_D15-8W	0.3066	0.6934	0	Marinobacter	Alteromonadales	TRUE
QS--PCAM1A.fa	GCF_000367845	Aeromonas_diversa_CDC_2478-85	0.3066	0.6934	0	Aeromonas	Aeromonadales	TRUE
QS--PCAM1A.fa	GCF_000373385	Thiobacillus_thioparus_DSM_505	0.3066	0.6934	0	Thiobacillus	Nitrosomonadales	TRUE
QS--PCAM1A.fa	GCF_000378045	Marinobacterium_rhizophilum_DSM_18822	0.3066	0.6934	0	Marinobacterium	Oceanospirillales	TRUE
QS--PCAM1A.fa	GCF_000381125	Caldimonas_manganoxidans_ATCC_BAA-369	0.3066	0.6934	0	Caldimonas	Burkholderiales	TRUE
QS--PCAM1A.fa	GCF_000422645	Ferrimonas_futtsuensis_DSM_18154	0.3066	0.6934	0	Ferrimonas	Alteromonadales	TRUE
QS--PCAM1A.fa	GCF_000422925	Paludibacterium_yongneupense_DSM_18731	0.3066	0.6934	0	Paludibacterium	Neisseriales	TRUE
QS--PCAM1A.fa	GCF_000423125	Haliea_salexigens_DSM_19537	0.3066	0.6934	0	Haliea	Cellvibrionales	TRUE
QS--PCAM1A.fa	GCF_000423185	Inquilinus_limosus_DSM_16000	0.3066	0.6934	0	Inquilinus	Rhodospirillales	TRUE
QS--PCAM1A.fa	GCF_000429845	Comamonas_composti_DSM_21721	0.3066	0.6934	0	Comamonas	Burkholderiales	TRUE
QS--PCAM1A.fa	GCF_000473485	Burkholderia_cepacia_ATCC_25416	0.3066	0.6934	0	Burkholderia	Burkholderiales	TRUE
QS--PCAM1A.fa	GCF_000488955	Xanthomonas_alfalfae_subsp._alfalfae_CFBP_3836	0.3066	0.6934	0	Xanthomonas	Xanthomonadales	TRUE
QS--PCAM1A.fa	GCF_000497205	Saccharopolyspora_rectivirgula_DSM_43747	0.3066	0.6934	0	Saccharopolyspora	Pseudonocardiales	TRUE
QS--PCAM1A.fa	GCF_000518785	Rhizobium_selenitireducens_ATCC_BAA-1503	0.3066	0.6934	0	Rhizobium	Rhizobiales	TRUE
QS--PCAM1A.fa	GCF_000519185	Paraburkholderia_nodosa_DSM_21604	0.3066	0.6934	0	Paraburkholderia	Burkholderiales	TRUE
QS--PCAM1A.fa	GCF_000621205	Halotalea_alkalilenta_DSM_17697	0.3066	0.6934	0	Halotalea	Oceanospirillales	TRUE
QS--PCAM1A.fa	GCF_000661955	Stenotrophomonas_rhizophila	0.3066	0.6934	0	Stenotrophomonas	Xanthomonadales	TRUE
QS--PCAM1A.fa	GCF_000685035	Paraburkholderia_ferrariae_NBRC_106233	0.3066	0.6934	0	Paraburkholderia	Burkholderiales	TRUE
QS--PCAM1A.fa	GCF_000685095	Paraburkholderia_caledonica_NBRC_102488	0.3066	0.6934	0	Paraburkholderia	Burkholderiales	TRUE
QS--PCAM1A.fa	GCF_000698595	Caballeronia_glathei	0.3066	0.6934	0	Caballeronia	Burkholderiales	TRUE
QS--PCAM1A.fa	GCF_000739735	Paraburkholderia_ginsengisoli_NBRC_100965	0.3066	0.6934	0	Paraburkholderia	Burkholderiales	TRUE
QS--PCAM1A.fa	GCF_000739775	Paraburkholderia_heleia_NBRC_101817	0.3066	0.6934	0	Paraburkholderia	Burkholderiales	TRUE
QS--PCAM1A.fa	GCF_000739795	Paraburkholderia_kururiensis_subsp._thiooxydans_NBRC_107107	0.3066	0.6934	0	Paraburkholderia	Burkholderiales	TRUE
QS--PCAM1A.fa	GCF_000743535	Arenimonas_donghaensis_DSM_18148_=_HO3-R19	0.3066	0.6934	0	Arenimonas	Xanthomonadales	TRUE
QS--PCAM1A.fa	GCF_000756665	Alcanivorax_nanhaiticus	0.3066	0.6934	0	Alcanivorax	Oceanospirillales	TRUE
QS--PCAM1A.fa	GCF_000768355	Lysobacter_daejeonensis_GH1-9	0.3066	0.6934	0	Lysobacter	Xanthomonadales	TRUE
QS--PCAM1A.fa	GCF_000818395	Noviherbaspirillum_autotrophicum	0.3066	0.6934	0	Noviherbaspirillum	Burkholderiales	TRUE
QS--PCAM1A.fa	GCF_000819805	Aeromonas_diversa_CDC_2478-85	0.3066	0.6934	0	Aeromonas	Aeromonadales	TRUE
QS--PCAM1A.fa	GCF_000820125	Aeromonas_simiae	0.3066	0.6934	0	Aeromonas	Aeromonadales	TRUE
QS--PCAM1A.fa	GCF_000820145	Aeromonas_sobria	0.3066	0.6934	0	Aeromonas	Aeromonadales	TRUE
QS--PCAM1A.fa	GCF_000820225	Aeromonas_veronii_bv._veronii	0.3066	0.6934	0	Aeromonas	Aeromonadales	TRUE
QS--PCAM1A.fa	GCF_000828635	Sulfuritalea_hydrogenivorans_sk43H	0.3066	0.6934	0	Sulfuritalea	Nitrosomonadales	TRUE
QS--PCAM1A.fa	GCF_000971335	Chromobacterium_vaccinii	0.3066	0.6934	0	Chromobacterium	Neisseriales	TRUE
QS--PCAM1A.fa	GCF_001005215	Lampropedia_cohaerens	0.3066	0.6934	0	Lampropedia	Burkholderiales	TRUE
QS--PCAM1A.fa	GCF_001013475	Xanthomonas_arboricola_pv._juglandis	0.3066	0.6934	0	Xanthomonas	Xanthomonadales	TRUE
QS--PCAM1A.fa	GCF_001045555	Marinobacter_subterrani	0.3066	0.6934	0	Marinobacter	Alteromonadales	TRUE
QS--PCAM1A.fa	GCF_001258055	Nautella_italica	0.3066	0.6934	0	Nautella	Rhodobacterales	TRUE
QS--PCAM1A.fa	GCF_001280145	Asanoa_ferruginea	0.3066	0.6934	0	Asanoa	Micromonosporales	TRUE
QS--PCAM1A.fa	GCF_001294205	Amantichitinum_ursilacus	0.3066	0.6934	0	Amantichitinum	Neisseriales	TRUE
QS--PCAM1A.fa	GCF_001411495	Burkholderia_cepacia_ATCC_25416	0.3066	0.6934	0	Burkholderia	Burkholderiales	TRUE
QS--PCAM1A.fa	GCF_001418295	Comamonas_thiooxydans	0.3066	0.6934	0	Comamonas	Burkholderiales	TRUE
QS--PCAM1A.fa	GCF_001431725	Halomonas_huangheensis	0.3066	0.6934	0	Halomonas	Oceanospirillales	TRUE
QS--PCAM1A.fa	GCF_001458175	Shimia_marina	0.3066	0.6934	0	Shimia	Rhodobacterales	TRUE
QS--PCAM1A.fa	GCF_001458435	Thalassobius_mediterraneus	0.3066	0.6934	0	Thalassobius	Rhodobacterales	TRUE
QS--PCAM1A.fa	GCF_001528745	Marinobacterium_profundum	0.3066	0.6934	0	Marinobacterium	Oceanospirillales	TRUE
QS--PCAM1A.fa	GCF_001580025	Ventosimonas_gracilis	0.3066	0.6934	0	Ventosimonas	Pseudomonadales	TRUE
QS--PCAM1A.fa	GCF_001580545	Paraburkholderia_monticola	0.3066	0.6934	0	Paraburkholderia	Burkholderiales	TRUE
QS--PCAM1A.fa	GCF_001590965	Novosphingobium_lentum_NBRC_107847	0.3066	0.6934	0	Novosphingobium	Sphingomonadales	TRUE
QS--PCAM1A.fa	GCF_001591225	Herbaspirillum_rubrisubalbicans_NBRC_102523	0.3066	0.6934	0	Herbaspirillum	Burkholderiales	TRUE
QS--PCAM1A.fa	GCF_001618175	Oceanibaculum_pacificum	0.3066	0.6934	0	Oceanibaculum	Rhodospirillales	TRUE
QS--PCAM1A.fa	GCF_001697225	Immundisolibacter_cernigliae	0.3066	0.6934	0	Immundisolibacter	Immundisolibacterales	TRUE
QS--PCAM1A.fa	GCF_001936175	Methylobacterium_phyllosphaerae	0.3066	0.6934	0	Methylobacterium	Rhizobiales	TRUE
QS--PCAM1A.fa	GCF_001938945	Rhizobium_rhizosphaerae	0.3066	0.6934	0	Rhizobium	Rhizobiales	TRUE
QS--PCAM1A.fa	GCF_002020355	Thioclava_sediminum	0.3066	0.6934	0	Thioclava	Rhodobacterales	TRUE
QS--PCAM1A.fa	GCF_002237365	Zobellella_denitrificans	0.3066	0.6934	0	Zobellella	Aeromonadales	TRUE
QS--PCAM1A.fa	GCF_002242685	Oceanimonas_doudoroffii	0.3066	0.6934	0	Oceanimonas	Aeromonadales	TRUE
QS--PCAM1A.fa	GCF_900055185	Grimontia_celer	0.3066	0.6934	0	Grimontia	Vibrionales	TRUE
QS--PCAM1A.fa	GCF_900088415	Vibrio_mediterranei	0.3066	0.6934	0	Vibrio	Vibrionales	TRUE
QS--PCAM1A.fa	GCF_900100735	Paraburkholderia_phenazinium	0.3066	0.6934	0	Paraburkholderia	Burkholderiales	TRUE
QS--PCAM1A.fa	GCF_900101965	Rhodospira_trueperi	0.3066	0.6934	0	Rhodospira	Rhodospirillales	TRUE
QS--PCAM1A.fa	GCF_900104515	Acidovorax_cattleyae	0.3066	0.6934	0	Acidovorax	Burkholderiales	TRUE
QS--PCAM1A.fa	GCF_900105945	Amycolatopsis_tolypomycina	0.3066	0.6934	0	Amycolatopsis	Pseudonocardiales	TRUE
QS--PCAM1A.fa	GCF_900109145	Marinovum_algicola	0.3066	0.6934	0	Marinovum	Rhodobacterales	TRUE
QS--PCAM1A.fa	GCF_900111015	Solimonas_aquatica	0.3066	0.6934	0	Solimonas	Nevskiales	TRUE
QS--PCAM1A.fa	GCF_900113605	Halomonas_xianhensis	0.3066	0.6934	0	Halomonas	Oceanospirillales	TRUE
QS--PCAM1A.fa	GCF_900113825	Paraburkholderia_megapolitana	0.3066	0.6934	0	Paraburkholderia	Burkholderiales	TRUE
QS--PCAM1A.fa	GCF_900114375	Methylobacterium_salsuginis	0.3066	0.6934	0	Methylobacterium	Rhizobiales	TRUE
QS--PCAM1A.fa	GCF_900143065	Duganella_sacchari	0.3066	0.6934	0	Duganella	Burkholderiales	TRUE
QS--PCAM1A.fa	GCF_900172355	Roseisalinus_antarcticus	0.3066	0.6934	0	Roseisalinus	Rhodobacterales	TRUE
QS--PCAM1A.fa	GCF_900184945	Maliponia_aquimaris	0.3066	0.6934	0	Maliponia	Rhodobacterales	TRUE
QS--PCAM1A.fa	GCF_900188095	Noviherbaspirillum_humi	0.3066	0.6934	0	Noviherbaspirillum	Burkholderiales	TRUE
QS--PCAM1A.fa	GCF_000527175	Pseudogulbenkiania_sp._MAI-1	0.2585	0.7415	0	Pseudogulbenkiania	Neisseriales	FALSE
QS--PCAM1A.fa	GCF_000657815	Bordetella_hinzii_CA90_BAL1384	0.2585	0.7415	0	Bordetella	Burkholderiales	FALSE
QS--PCAM1A.fa	GCF_000758265	Achromobacter_xylosoxidans_C54	0.2585	0.7415	0	Achromobacter	Burkholderiales	FALSE
QS--PCAM1A.fa	GCF_001299055	Achromobacter_sp._2789STDY5608606	0.2585	0.7415	0	Achromobacter	Burkholderiales	FALSE
QS--PCAM1A.fa	GCF_001299335	Achromobacter_sp._2789STDY5663443	0.2585	0.7415	0	Achromobacter	Burkholderiales	FALSE
QS--PCAM1A.fa	GCF_001815425	Achromobacter_sp._HMSC057D05	0.2585	0.7415	0	Achromobacter	Burkholderiales	FALSE
QS--PCAM1A.fa	GCF_000389805	Ralstonia_sp._GA3-3	0.2607	0.7393	0	Ralstonia	Burkholderiales	FALSE
QS--PCAM1A.fa	GCF_001298795	Achromobacter_sp._2789STDY5608620	0.2607	0.7393	0	Achromobacter	Burkholderiales	FALSE
QS--PCAM1A.fa	GCF_001298895	Achromobacter_sp._2789STDY5663426	0.2607	0.7393	0	Achromobacter	Burkholderiales	FALSE
QS--PCAM1A.fa	GCF_001298935	Achromobacter_sp._2789STDY5608630	0.2607	0.7393	0	Achromobacter	Burkholderiales	FALSE
QS--PCAM1A.fa	GCF_001299195	Achromobacter_sp._2789STDY5608624	0.2607	0.7393	0	Achromobacter	Burkholderiales	FALSE
QS--PCAM1A.fa	GCF_001299295	Achromobacter_sp._2789STDY5608623	0.2607	0.7393	0	Achromobacter	Burkholderiales	FALSE
QS--PCAM1A.fa	GCF_001427065	Lysobacter_sp._Root559	0.2607	0.7393	0	Lysobacter	Xanthomonadales	FALSE
QS--PCAM1A.fa	GCF_000011705	Burkholderia_mallei_ATCC_23344	0.313	0.687	0	Burkholderia	Burkholderiales	TRUE
QS--PCAM1A.fa	GCF_000013605	Rhodoferax_ferrireducens_T118	0.313	0.687	0	Rhodoferax	Burkholderiales	TRUE
QS--PCAM1A.fa	GCF_000014785	Alkalilimnicola_ehrlichii_MLHE-1	0.313	0.687	0	Alkalilimnicola	Chromatiales	TRUE
QS--PCAM1A.fa	GCF_000015565	Verminephrobacter_eiseniae_EF01-2	0.313	0.687	0	Verminephrobacter	Burkholderiales	TRUE
QS--PCAM1A.fa	GCF_000022085	Methylobacterium_nodulans_ORS_2060	0.313	0.687	0	Methylobacterium	Rhizobiales	TRUE
QS--PCAM1A.fa	GCF_000025565	Enterobacter_cloacae_subsp._cloacae_ATCC_13047	0.313	0.687	0	Enterobacter	Enterobacterales	TRUE
QS--PCAM1A.fa	GCF_000055785	Chromohalobacter_salexigens_DSM_3043	0.313	0.687	0	Chromohalobacter	Oceanospirillales	TRUE
QS--PCAM1A.fa	GCF_000067205	Bordetella_petrii	0.313	0.687	0	Bordetella	Burkholderiales	TRUE
QS--PCAM1A.fa	GCF_000092925	Starkeya_novella_DSM_506	0.313	0.687	0	Starkeya	Rhizobiales	TRUE
QS--PCAM1A.fa	GCF_000163595	Serratia_odorifera_DSM_4582	0.313	0.687	0	Serratia	Enterobacterales	TRUE
QS--PCAM1A.fa	GCF_000164865	Enterobacter_lignolyticus_SCF1	0.313	0.687	0	Enterobacter	Enterobacterales	TRUE
QS--PCAM1A.fa	GCF_000170835	Marinobacter_algicola_DG893	0.313	0.687	0	Marinobacter	Alteromonadales	TRUE
QS--PCAM1A.fa	GCF_000226875	Neisseria_shayeganii_871	0.313	0.687	0	Neisseria	Neisseriales	TRUE
QS--PCAM1A.fa	GCF_000297615	Methylococcus_capsulatus_str._Texas_=_ATCC_19069	0.313	0.687	0	Methylococcus	Methylococcales	TRUE
QS--PCAM1A.fa	GCF_000316515	Cyanobium_gracile_PCC_6307	0.313	0.687	0	Cyanobium	Synechococcales	TRUE
QS--PCAM1A.fa	GCF_000347775	Marinobacter_santoriniensis_NKSG1	0.313	0.687	0	Marinobacter	Alteromonadales	TRUE
QS--PCAM1A.fa	GCF_000409345	Cronobacter_dublinensis_subsp._lactaridi_LMG_23825	0.313	0.687	0	Cronobacter	Enterobacterales	TRUE
QS--PCAM1A.fa	GCF_000409775	Halomonas_anticariensis_FP35_=_DSM_16096	0.313	0.687	0	Halomonas	Oceanospirillales	TRUE
QS--PCAM1A.fa	GCF_000420545	Arenimonas_oryziterrae_DSM_21050_=_YC6267	0.313	0.687	0	Arenimonas	Xanthomonadales	TRUE
QS--PCAM1A.fa	GCF_000424685	Methylococcus_capsulatus_str._Texas_=_ATCC_19069	0.313	0.687	0	Methylococcus	Methylococcales	TRUE
QS--PCAM1A.fa	GCF_000428505	Halomonas_anticariensis_FP35_=_DSM_16096	0.313	0.687	0	Halomonas	Oceanospirillales	TRUE
QS--PCAM1A.fa	GCF_000428985	Marinobacterium_litorale_DSM_23545	0.313	0.687	0	Marinobacterium	Oceanospirillales	TRUE
QS--PCAM1A.fa	GCF_000429065	Silanimonas_lenta_DSM_16282	0.313	0.687	0	Silanimonas	Xanthomonadales	TRUE
QS--PCAM1A.fa	GCF_000429625	Azospirillum_halopraeferens_DSM_3675	0.313	0.687	0	Azospirillum	Rhodospirillales	TRUE
QS--PCAM1A.fa	GCF_000454545	Xanthomonas_cassavae_CFBP_4642	0.313	0.687	0	Xanthomonas	Xanthomonadales	TRUE
QS--PCAM1A.fa	GCF_000466965	Loktanella_cinnabarina_LL-001	0.313	0.687	0	Loktanella	Rhodobacterales	TRUE
QS--PCAM1A.fa	GCF_000612825	Mycobacterium_mageritense_DSM_44476_=_CIP_104973	0.313	0.687	0	Mycobacterium	Corynebacteriales	TRUE
QS--PCAM1A.fa	GCF_000622225	Roseomonas_mucosa_ATCC_BAA-692	0.313	0.687	0	Roseomonas	Rhodospirillales	TRUE
QS--PCAM1A.fa	GCF_000698575	Caballeronia_zhejiangensis	0.313	0.687	0	Caballeronia	Burkholderiales	TRUE
QS--PCAM1A.fa	GCF_000716875	Streptomyces_novaecaesareae	0.313	0.687	0	Streptomyces	Streptomycetales	TRUE
QS--PCAM1A.fa	GCF_000733765	Algiphilus_aromaticivorans_DG1253	0.313	0.687	0	Algiphilus	Nevskiales	TRUE
QS--PCAM1A.fa	GCF_000743455	Ralstonia_pickettii	0.313	0.687	0	Ralstonia	Burkholderiales	TRUE
QS--PCAM1A.fa	GCF_000747135	Arenimonas_oryziterrae_DSM_21050_=_YC6267	0.313	0.687	0	Arenimonas	Xanthomonadales	TRUE
QS--PCAM1A.fa	GCF_000760595	Acinetobacter_soli	0.313	0.687	0	Acinetobacter	Pseudomonadales	TRUE
QS--PCAM1A.fa	GCF_000768345	Lysobacter_concretionis_Ko07_=_DSM_16239	0.313	0.687	0	Lysobacter	Xanthomonadales	TRUE
QS--PCAM1A.fa	GCF_000819725	Aeromonas_australiensis	0.313	0.687	0	Aeromonas	Aeromonadales	TRUE
QS--PCAM1A.fa	GCF_000820185	Aeromonas_tecta	0.313	0.687	0	Aeromonas	Aeromonadales	TRUE
QS--PCAM1A.fa	GCF_000829675	Acinetobacter_rudis	0.313	0.687	0	Acinetobacter	Pseudomonadales	TRUE
QS--PCAM1A.fa	GCF_000830985	Marinobacter_similis	0.313	0.687	0	Marinobacter	Alteromonadales	TRUE
QS--PCAM1A.fa	GCF_000935025	Sphingomonas_hengshuiensis	0.313	0.687	0	Sphingomonas	Sphingomonadales	TRUE
QS--PCAM1A.fa	GCF_000960825	Azospirillum_thiophilum	0.313	0.687	0	Azospirillum	Rhodospirillales	TRUE
QS--PCAM1A.fa	GCF_000987075	Burkholderia_contaminans_LMG_23361	0.313	0.687	0	Burkholderia	Burkholderiales	TRUE
QS--PCAM1A.fa	GCF_001010405	Luteibacter_rhizovicinus_DSM_16549	0.313	0.687	0	Luteibacter	Xanthomonadales	TRUE
QS--PCAM1A.fa	GCF_001017175	Microvirga_vignae	0.313	0.687	0	Microvirga	Rhizobiales	TRUE
QS--PCAM1A.fa	GCF_001043955	Methylobacterium_tarhaniae	0.313	0.687	0	Methylobacterium	Rhizobiales	TRUE
QS--PCAM1A.fa	GCF_001049355	Mycobacterium_aurum	0.313	0.687	0	Mycobacterium	Corynebacteriales	TRUE
QS--PCAM1A.fa	GCF_001049515	Pandoraea_apista	0.313	0.687	0	Pandoraea	Burkholderiales	TRUE
QS--PCAM1A.fa	GCF_001049735	Nereida_ignava	0.313	0.687	0	Nereida	Rhodobacterales	TRUE
QS--PCAM1A.fa	GCF_001050015	Mycobacterium_malmesburyense	0.313	0.687	0	Mycobacterium	Corynebacteriales	TRUE
QS--PCAM1A.fa	GCF_001189915	Herbaspirillum_autotrophicum	0.313	0.687	0	Herbaspirillum	Burkholderiales	TRUE
QS--PCAM1A.fa	GCF_001273835	Leucobacter_celer_subsp._astrifaciens	0.313	0.687	0	Leucobacter	Micrococcales	TRUE
QS--PCAM1A.fa	GCF_001277195	Cronobacter_muytjensii_ATCC_51329	0.313	0.687	0	Cronobacter	Enterobacterales	TRUE
QS--PCAM1A.fa	GCF_001278535	Caballeronia_cordobensis	0.313	0.687	0	Caballeronia	Burkholderiales	TRUE
QS--PCAM1A.fa	GCF_001305515	Prosthecomicrobium_hirschii	0.313	0.687	0	Prosthecomicrobium	Rhizobiales	TRUE
QS--PCAM1A.fa	GCF_001305595	Azospirillum_thiophilum	0.313	0.687	0	Azospirillum	Rhodospirillales	TRUE
QS--PCAM1A.fa	GCF_001418035	Gulbenkiania_indica	0.313	0.687	0	Gulbenkiania	Neisseriales	TRUE
QS--PCAM1A.fa	GCF_001440475	Bradyrhizobium_lablabi	0.313	0.687	0	Bradyrhizobium	Rhizobiales	TRUE
QS--PCAM1A.fa	GCF_001449005	Paraburkholderia_caribensis	0.313	0.687	0	Paraburkholderia	Burkholderiales	TRUE
QS--PCAM1A.fa	GCF_001458355	Thalassobius_gelatinovorus	0.313	0.687	0	Thalassobius	Rhodobacterales	TRUE
QS--PCAM1A.fa	GCF_001544155	Ralstonia_pickettii_NBRC_102503	0.313	0.687	0	Ralstonia	Burkholderiales	TRUE
QS--PCAM1A.fa	GCF_001545075	Burkholderia_ptereochthonis	0.313	0.687	0	Burkholderia	Burkholderiales	TRUE
QS--PCAM1A.fa	GCF_001571265	Cedecea_neteri_NBRC_105707_=_ATCC_33855	0.313	0.687	0	Cedecea	Enterobacterales	TRUE
QS--PCAM1A.fa	GCF_001592205	Brevundimonas_vesicularis_NBRC_12165	0.313	0.687	0	Brevundimonas	Caulobacterales	TRUE
QS--PCAM1A.fa	GCF_001598235	Polaromonas_jejuensis_NBRC_106434	0.313	0.687	0	Polaromonas	Burkholderiales	TRUE
QS--PCAM1A.fa	GCF_001598435	Sphingomonas_pituitosa_NBRC_102491	0.313	0.687	0	Sphingomonas	Sphingomonadales	TRUE
QS--PCAM1A.fa	GCF_001612805	Nocardia_coubleae_NBRC_108252	0.313	0.687	0	Nocardia	Corynebacteriales	TRUE
QS--PCAM1A.fa	GCF_001613325	Nocardia_yamanashiensis_NBRC_100130	0.313	0.687	0	Nocardia	Corynebacteriales	TRUE
QS--PCAM1A.fa	GCF_001641335	Bradyrhizobium_stylosanthis	0.313	0.687	0	Bradyrhizobium	Rhizobiales	TRUE
QS--PCAM1A.fa	GCF_001693515	Bradyrhizobium_paxllaeri	0.313	0.687	0	Bradyrhizobium	Rhizobiales	TRUE
QS--PCAM1A.fa	GCF_001742165	Burkholderia_stabilis	0.313	0.687	0	Burkholderia	Burkholderiales	TRUE
QS--PCAM1A.fa	GCF_001865575	Paraburkholderia_sprentiae_WSM5005	0.313	0.687	0	Paraburkholderia	Burkholderiales	TRUE
QS--PCAM1A.fa	GCF_001894865	Rhodococcus_maanshanensis_NBRC_100610	0.313	0.687	0	Rhodococcus	Corynebacteriales	TRUE
QS--PCAM1A.fa	GCF_001894985	Rhodococcus_tukisamuensis_NBRC_100609	0.313	0.687	0	Rhodococcus	Corynebacteriales	TRUE
QS--PCAM1A.fa	GCF_001921215	Actinophytocola_xinjiangensis	0.313	0.687	0	Actinophytocola	Pseudonocardiales	TRUE
QS--PCAM1A.fa	GCF_001975705	Pelagibaca_abyssi	0.313	0.687	0	Pelagibaca	Rhodobacterales	TRUE
QS--PCAM1A.fa	GCF_001995255	Thioalkalivibrio_halophilus	0.313	0.687	0	Thioalkalivibrio	Chromatiales	TRUE
QS--PCAM1A.fa	GCF_002003685	Pedobacter_himalayensis	0.313	0.687	0	Pedobacter	Sphingobacteriales	TRUE
QS--PCAM1A.fa	GCF_900019265	Paraburkholderia_ribeironis	0.313	0.687	0	Paraburkholderia	Burkholderiales	TRUE
QS--PCAM1A.fa	GCF_900089765	Vibrio_toranzoniae	0.313	0.687	0	Vibrio	Vibrionales	TRUE
QS--PCAM1A.fa	GCF_900089855	Vibrio_atlanticus	0.313	0.687	0	Vibrio	Vibrionales	TRUE
QS--PCAM1A.fa	GCF_900089965	Vibrio_celticus	0.313	0.687	0	Vibrio	Vibrionales	TRUE
QS--PCAM1A.fa	GCF_900091475	Micromonospora_chersina	0.313	0.687	0	Micromonospora	Micromonosporales	TRUE
QS--PCAM1A.fa	GCF_900101735	Rhodococcus_tukisamuensis	0.313	0.687	0	Rhodococcus	Corynebacteriales	TRUE
QS--PCAM1A.fa	GCF_900102015	Loktanella_pyoseonensis	0.313	0.687	0	Loktanella	Rhodobacterales	TRUE
QS--PCAM1A.fa	GCF_900102135	Microvirga_guangxiensis	0.313	0.687	0	Microvirga	Rhizobiales	TRUE
QS--PCAM1A.fa	GCF_900107725	Microbulbifer_marinus	0.313	0.687	0	Microbulbifer	Cellvibrionales	TRUE
QS--PCAM1A.fa	GCF_900109405	Rhodococcus_maanshanensis	0.313	0.687	0	Rhodococcus	Corynebacteriales	TRUE
QS--PCAM1A.fa	GCF_900110435	Rhodopseudomonas_pseudopalustris	0.313	0.687	0	Rhodopseudomonas	Rhizobiales	TRUE
QS--PCAM1A.fa	GCF_900110585	Aquisalimonas_asiatica	0.313	0.687	0	Aquisalimonas	Chromatiales	TRUE
QS--PCAM1A.fa	GCF_900111115	Giesbergeria_anulus	0.313	0.687	0	Giesbergeria	Burkholderiales	TRUE
QS--PCAM1A.fa	GCF_900114535	Methylobacterium_pseudosasicola	0.313	0.687	0	Methylobacterium	Rhizobiales	TRUE
QS--PCAM1A.fa	GCF_900116065	Brevundimonas_viscosa	0.313	0.687	0	Brevundimonas	Caulobacterales	TRUE
QS--PCAM1A.fa	GCF_900116445	Paraburkholderia_aspalathi	0.313	0.687	0	Paraburkholderia	Burkholderiales	TRUE
QS--PCAM1A.fa	GCF_900129055	Lampropedia_hyalina_DSM_16112	0.313	0.687	0	Lampropedia	Burkholderiales	TRUE
QS--PCAM1A.fa	GCF_900129205	Thermomonas_hydrothermalis	0.313	0.687	0	Thermomonas	Xanthomonadales	TRUE
QS--PCAM1A.fa	GCF_900129375	Streptoalloteichus_hindustanus	0.313	0.687	0	Streptoalloteichus	Pseudonocardiales	TRUE
QS--PCAM1A.fa	GCF_900129825	Hydrocarboniphaga_daqingensis	0.313	0.687	0	Hydrocarboniphaga	Nevskiales	TRUE
QS--PCAM1A.fa	GCF_900130115	Nissabacter_archeti	0.313	0.687	0	Nissabacter	Enterobacterales	TRUE
QS--PCAM1A.fa	GCF_900155935	Luteimonas_tolerans	0.313	0.687	0	Luteimonas	Xanthomonadales	TRUE
QS--PCAM1A.fa	GCF_900155945	Marinobacterium_stanieri	0.313	0.687	0	Marinobacterium	Oceanospirillales	TRUE
QS--PCAM1A.fa	GCF_900166965	Photobacterium_piscicola	0.313	0.687	0	Photobacterium	Vibrionales	TRUE
QS--PCAM1A.fa	GCF_900167055	Lysobacter_spongiicola_DSM_21749	0.313	0.687	0	Lysobacter	Xanthomonadales	TRUE
QS--PCAM1A.fa	GCF_900172275	Pseudooctadecabacter_jejudonensis	0.313	0.687	0	Pseudooctadecabacter	Rhodobacterales	TRUE
QS--PCAM1A.fa	GCF_900172295	Pelagicola_litorisediminis	0.313	0.687	0	Pelagicola	Rhodobacterales	TRUE
QS--PCAM1A.fa	GCF_900172335	Roseovarius_albus	0.313	0.687	0	Roseovarius	Rhodobacterales	TRUE
QS--PCAM1A.fa	GCF_900172365	Roseovarius_gaetbuli	0.313	0.687	0	Roseovarius	Rhodobacterales	TRUE
QS--PCAM1A.fa	GCF_900172375	Aquimixticola_soesokkakensis	0.313	0.687	0	Aquimixticola	Rhodobacterales	TRUE
QS--PCAM1A.fa	GCF_900176275	Andreprevotia_lacus_DSM_23236	0.313	0.687	0	Andreprevotia	Neisseriales	TRUE
QS--PCAM1A.fa	GCF_900184895	Loktanella_marina	0.313	0.687	0	Loktanella	Rhodobacterales	TRUE
QS--PCAM1A.fa	GCF_900185015	Octadecabacter_ascidiaceicola	0.313	0.687	0	Octadecabacter	Rhodobacterales	TRUE
QS--PCAM1A.fa	GCF_900188375	Geodermatophilus_pulveris	0.313	0.687	0	Geodermatophilus	Geodermatophilales	TRUE
QS--PCAM1A.fa	GCF_000143225	Herbaspirillum_seropedicae_SmR1	0.263	0.737	0	Herbaspirillum	Burkholderiales	FALSE
QS--PCAM1A.fa	GCF_000475415	Halomonas_sp._PBN3	0.263	0.737	0	Halomonas	Oceanospirillales	FALSE
QS--PCAM1A.fa	GCF_000513995	Pseudoxanthomonas_sp._J35	0.263	0.737	0	Pseudoxanthomonas	Xanthomonadales	FALSE
QS--PCAM1A.fa	GCF_000518965	Bordetella_petrii_J51	0.263	0.737	0	Bordetella	Burkholderiales	FALSE
QS--PCAM1A.fa	GCF_000657695	Bordetella_hinzii_1277	0.263	0.737	0	Bordetella	Burkholderiales	FALSE
QS--PCAM1A.fa	GCF_001298915	Achromobacter_sp._2789STDY5608611	0.263	0.737	0	Achromobacter	Burkholderiales	FALSE
QS--PCAM1A.fa	GCF_001299035	Achromobacter_sp._2789STDY5608612	0.263	0.737	0	Achromobacter	Burkholderiales	FALSE
QS--PCAM1A.fa	GCF_001299095	Achromobacter_sp._2789STDY5608622	0.263	0.737	0	Achromobacter	Burkholderiales	FALSE
QS--PCAM1A.fa	GCF_001299155	Achromobacter_sp._2789STDY5608629	0.263	0.737	0	Achromobacter	Burkholderiales	FALSE
QS--PCAM1A.fa	GCF_001299415	Achromobacter_sp._2789STDY5663429	0.263	0.737	0	Achromobacter	Burkholderiales	FALSE
QS--PCAM1A.fa	GCF_001299435	Achromobacter_sp._2789STDY5608628	0.263	0.737	0	Achromobacter	Burkholderiales	FALSE
QS--PCAM1A.fa	GCF_001422405	Pseudorhodoferax_sp._Leaf267	0.263	0.737	0	Pseudorhodoferax	Burkholderiales	FALSE
QS--PCAM1A.fa	GCF_001428405	Frateuria_sp._Soil773	0.263	0.737	0	Frateuria	Xanthomonadales	FALSE
QS--PCAM1A.fa	GCF_001428685	Lysobacter_sp._Root76	0.263	0.737	0	Lysobacter	Xanthomonadales	FALSE
QS--PCAM1A.fa	GCF_001429315	Lysobacter_sp._Root96	0.263	0.737	0	Lysobacter	Xanthomonadales	FALSE
QS--PCAM1A.fa	GCF_001558755	Achromobacter_xylosoxidans	0.263	0.737	0	Achromobacter	Burkholderiales	FALSE
QS--PCAM1A.fa	GCF_001813885	Achromobacter_sp._HMSC056C09	0.263	0.737	0	Achromobacter	Burkholderiales	FALSE
QS--PCAM1A.fa	GCF_002056295	Pseudomonas_sp._S-6-2	0.263	0.737	0	Pseudomonas	Pseudomonadales	FALSE
QS--PCAM1A.fa	GCF_002192685	Achromobacter_denitrificans	0.263	0.737	0	Achromobacter	Burkholderiales	FALSE
QS--PCAM1A.fa	GCF_000009285	Ralstonia_eutropha_H16	0.2655	0.7345	0	Cupriavidus	Burkholderiales	FALSE
QS--PCAM1A.fa	GCF_000158575	Stenotrophomonas_sp._SKA14	0.2655	0.7345	0	Stenotrophomonas	Xanthomonadales	FALSE
QS--PCAM1A.fa	GCF_000219745	Achromobacter_insuavis_AXX-A	0.2655	0.7345	0	Achromobacter	Burkholderiales	FALSE
QS--PCAM1A.fa	GCF_000283535	Pseudogulbenkiania_sp._NH8B	0.2655	0.7345	0	Pseudogulbenkiania	Neisseriales	FALSE
QS--PCAM1A.fa	GCF_000284255	Rubrivivax_gelatinosus_IL144	0.2655	0.7345	0	Rubrivivax	Burkholderiales	FALSE
QS--PCAM1A.fa	GCF_000385375	Methyloversatilis_discipulorum	0.2655	0.7345	0	Methyloversatilis	Nitrosomonadales	FALSE
QS--PCAM1A.fa	GCF_000472505	Luteimonas_sp._J29	0.2655	0.7345	0	Luteimonas	Xanthomonadales	FALSE
QS--PCAM1A.fa	GCF_000648985	Bordetella_bronchiseptica_980-2	0.2655	0.7345	0	Bordetella	Burkholderiales	FALSE
QS--PCAM1A.fa	GCF_000758175	Halomonas_salina	0.2655	0.7345	0	Halomonas	Oceanospirillales	FALSE
QS--PCAM1A.fa	GCF_001298975	Achromobacter_sp._2789STDY5608633	0.2655	0.7345	0	Achromobacter	Burkholderiales	FALSE
QS--PCAM1A.fa	GCF_001299015	Achromobacter_sp._2789STDY5608632	0.2655	0.7345	0	Achromobacter	Burkholderiales	FALSE
QS--PCAM1A.fa	GCF_001299135	Achromobacter_sp._2789STDY5608607	0.2655	0.7345	0	Achromobacter	Burkholderiales	FALSE
QS--PCAM1A.fa	GCF_001299215	Achromobacter_sp._2789STDY5663447	0.2655	0.7345	0	Achromobacter	Burkholderiales	FALSE
QS--PCAM1A.fa	GCF_001299375	Achromobacter_sp._2789STDY5608621	0.2655	0.7345	0	Achromobacter	Burkholderiales	FALSE
QS--PCAM1A.fa	GCF_001425265	Massilia_sp._Root418	0.2655	0.7345	0	Massilia	Burkholderiales	FALSE
QS--PCAM1A.fa	GCF_001427715	Lysobacter_sp._Root667	0.2655	0.7345	0	Lysobacter	Xanthomonadales	FALSE
QS--PCAM1A.fa	GCF_001442805	Lysobacter_gummosus	0.2655	0.7345	0	Lysobacter	Xanthomonadales	FALSE
QS--PCAM1A.fa	GCF_001481455	Cupriavidus_necator	0.2655	0.7345	0	Cupriavidus	Burkholderiales	FALSE
QS--PCAM1A.fa	GCF_001598755	Cupriavidus_necator_NBRC_102504	0.2655	0.7345	0	Cupriavidus	Burkholderiales	FALSE
QS--PCAM1A.fa	GCF_001929405	Herbaspirillum_sp._WT00C	0.2655	0.7345	0	Herbaspirillum	Burkholderiales	FALSE
QS--PCAM1A.fa	GCF_002011925	Cupriavidus_necator	0.2655	0.7345	0	Cupriavidus	Burkholderiales	FALSE
QS--PCAM1A.fa	GCF_002024615	Lysobacter_enzymogenes	0.2655	0.7345	0	Lysobacter	Xanthomonadales	FALSE
QS--PCAM1A.fa	GCF_002261345	Bordetella_genomosp._2	0.2655	0.7345	0	Bordetella	Burkholderiales	FALSE
QS--PCAM1A.fa	GCF_900107375	Lysobacter_sp._yr284	0.2655	0.7345	0	Lysobacter	Xanthomonadales	FALSE
QS--PCAM1A.fa	GCF_000019785	Leptothrix_cholodnii_SP-6	0.268	0.732	0	Leptothrix	Burkholderiales	FALSE
QS--PCAM1A.fa	GCF_000184745	Variovorax_paradoxus_EPS	0.268	0.732	0	Variovorax	Burkholderiales	FALSE
QS--PCAM1A.fa	GCF_000300975	Herbaspirillum_frisingense_GSF30	0.268	0.732	0	Herbaspirillum	Burkholderiales	FALSE
QS--PCAM1A.fa	GCF_000462205	Pseudogulbenkiania_ferrooxidans_EGD-HP2	0.268	0.732	0	Pseudogulbenkiania	Neisseriales	FALSE
QS--PCAM1A.fa	GCF_000731095	Lysobacter_antibioticus	0.268	0.732	0	Lysobacter	Xanthomonadales	FALSE
QS--PCAM1A.fa	GCF_000968715	Halomonas_sp._HG01	0.268	0.732	0	Halomonas	Oceanospirillales	FALSE
QS--PCAM1A.fa	GCF_001274595	Stenotrophomonas_maltophilia	0.268	0.732	0	Stenotrophomonas	Xanthomonadales	FALSE
QS--PCAM1A.fa	GCF_001298995	Achromobacter_sp._2789STDY5608615	0.268	0.732	0	Achromobacter	Burkholderiales	FALSE
QS--PCAM1A.fa	GCF_001299115	Achromobacter_sp._2789STDY5608618	0.268	0.732	0	Achromobacter	Burkholderiales	FALSE
QS--PCAM1A.fa	GCF_001299175	Achromobacter_sp._2789STDY5608619	0.268	0.732	0	Achromobacter	Burkholderiales	FALSE
QS--PCAM1A.fa	GCF_001424785	Rhizobacter_sp._Root29	0.268	0.732	0	Rhizobacter	Burkholderiales	FALSE
QS--PCAM1A.fa	GCF_001425825	Rhizobacter_sp._Root1238	0.268	0.732	0	Rhizobacter	Burkholderiales	FALSE
QS--PCAM1A.fa	GCF_001426595	Variovorax_sp._Root434	0.268	0.732	0	Variovorax	Burkholderiales	FALSE
QS--PCAM1A.fa	GCF_001428145	Rhizobacter_sp._Root16D2	0.268	0.732	0	Rhizobacter	Burkholderiales	FALSE
QS--PCAM1A.fa	GCF_001442515	Lysobacter_enzymogenes	0.268	0.732	0	Lysobacter	Xanthomonadales	FALSE
QS--PCAM1A.fa	GCF_001721865	Herbaspirillum_seropedicae	0.268	0.732	0	Herbaspirillum	Burkholderiales	FALSE
QS--PCAM1A.fa	GCF_001807115	Achromobacter_sp._HMSC15D03	0.268	0.732	0	Achromobacter	Burkholderiales	FALSE
QS--PCAM1A.fa	GCF_001854305	Cupriavidus_sp._USMAA2-4	0.268	0.732	0	Cupriavidus	Burkholderiales	FALSE
QS--PCAM1A.fa	GCF_001945385	Achromobacter_xylosoxidans	0.268	0.732	0	Achromobacter	Burkholderiales	FALSE
QS--PCAM1A.fa	GCF_002081735	Chromobacterium_violaceum	0.268	0.732	0	Chromobacterium	Neisseriales	FALSE
QS--PCAM1A.fa	GCF_002081745	Chromobacterium_violaceum	0.268	0.732	0	Chromobacterium	Neisseriales	FALSE
QS--PCAM1A.fa	GCF_002205315	Achromobacter_denitrificans	0.268	0.732	0	Achromobacter	Burkholderiales	FALSE
QS--PCAM1A.fa	GCF_900113225	Mitsuaria_sp._PDC51	0.268	0.732	0	Mitsuaria	Burkholderiales	FALSE
QS--PCAM1A.fa	GCF_000011365	Bradyrhizobium_diazoefficiens_USDA_110	0.3203	0.6797	0	Bradyrhizobium	Rhizobiales	TRUE
QS--PCAM1A.fa	GCF_000013085	Rhodospirillum_rubrum_ATCC_11170	0.3203	0.6797	0	Rhodospirillum	Rhodospirillales	TRUE
QS--PCAM1A.fa	GCF_000013325	Novosphingobium_aromaticivorans_DSM_12444	0.3203	0.6797	0	Novosphingobium	Sphingomonadales	TRUE
QS--PCAM1A.fa	GCF_000015585	Halorhodospira_halophila_SL1	0.3203	0.6797	0	Halorhodospira	Chromatiales	TRUE
QS--PCAM1A.fa	GCF_000025485	Allochromatium_vinosum_DSM_180	0.3203	0.6797	0	Allochromatium	Chromatiales	TRUE
QS--PCAM1A.fa	GCF_000153305	Oceanicola_granulosus_HTCC2516	0.3203	0.6797	0	Oceanicola	Rhodobacterales	TRUE
QS--PCAM1A.fa	GCF_000158915	Streptomyces_himastatinicus_ATCC_53653	0.3203	0.6797	0	Streptomyces	Streptomycetales	TRUE
QS--PCAM1A.fa	GCF_000194925	Neisseria_bacilliformis_ATCC_BAA-1200	0.3203	0.6797	0	Neisseria	Neisseriales	TRUE
QS--PCAM1A.fa	GCF_000204035	Brevundimonas_diminuta_ATCC_11568	0.3203	0.6797	0	Brevundimonas	Caulobacterales	TRUE
QS--PCAM1A.fa	GCF_000211835	Hylemonella_gracilis_ATCC_19624	0.3203	0.6797	0	Hylemonella	Burkholderiales	TRUE
QS--PCAM1A.fa	GCF_000220865	Neisseria_macacae_ATCC_33926	0.3203	0.6797	0	Neisseria	Neisseriales	TRUE
QS--PCAM1A.fa	GCF_000223985	Thiocapsa_marina_5811	0.3203	0.6797	0	Thiocapsa	Chromatiales	TRUE
QS--PCAM1A.fa	GCF_000224065	Thiorhodococcus_drewsii_AZ1	0.3203	0.6797	0	Thiorhodococcus	Chromatiales	TRUE
QS--PCAM1A.fa	GCF_000252445	Deinococcus_gobiensis_I-0	0.3203	0.6797	0	Deinococcus	Deinococcales	TRUE
QS--PCAM1A.fa	GCF_000264785	Edwardsiella_ictaluri_ATCC_33202	0.3203	0.6797	0	Edwardsiella	Enterobacterales	TRUE
QS--PCAM1A.fa	GCF_000271305	Hydrocarboniphaga_effusa_AP103	0.3203	0.6797	0	Hydrocarboniphaga	Nevskiales	TRUE
QS--PCAM1A.fa	GCF_000275725	Halomonas_stevensii_S18214	0.3203	0.6797	0	Halomonas	Oceanospirillales	TRUE
QS--PCAM1A.fa	GCF_000284415	Pararhodospirillum_photometricum_DSM_122	0.3203	0.6797	0	Pararhodospirillum	Rhodospirillales	TRUE
QS--PCAM1A.fa	GCF_000299935	Oceanibaculum_indicum_P24	0.3203	0.6797	0	Oceanibaculum	Rhodospirillales	TRUE
QS--PCAM1A.fa	GCF_000334215	Halomonas_jeotgali_Hwa	0.3203	0.6797	0	Halomonas	Oceanospirillales	TRUE
QS--PCAM1A.fa	GCF_000341185	Nocardiopsis_chromatogenes_YIM_90109	0.3203	0.6797	0	Nocardiopsis	Streptosporangiales	TRUE
QS--PCAM1A.fa	GCF_000365005	Loktanella_hongkongensis_DSM_17492	0.3203	0.6797	0	Loktanella	Rhodobacterales	TRUE
QS--PCAM1A.fa	GCF_000367345	Sphingobium_xenophagum_NBRC_107872	0.3203	0.6797	0	Sphingobium	Sphingomonadales	TRUE
QS--PCAM1A.fa	GCF_000373965	Uliginosibacterium_gangwonense_DSM_18521	0.3203	0.6797	0	Uliginosibacterium	Rhodocyclales	TRUE
QS--PCAM1A.fa	GCF_000378965	Thioalkalivibrio_thiocyanodenitrificans_ARhD_1	0.3203	0.6797	0	Thioalkalivibrio	Chromatiales	TRUE
QS--PCAM1A.fa	GCF_000379485	Wenxinia_marina_DSM_24838	0.3203	0.6797	0	Wenxinia	Rhodobacterales	TRUE
QS--PCAM1A.fa	GCF_000381965	Oceanimonas_smirnovii_ATCC_BAA-899	0.3203	0.6797	0	Oceanimonas	Aeromonadales	TRUE
QS--PCAM1A.fa	GCF_000385215	Thioalkalivibrio_thiocyanoxidans_ARh2	0.3203	0.6797	0	Thioalkalivibrio	Chromatiales	TRUE
QS--PCAM1A.fa	GCF_000416445	Paraburkholderia_phenoliruptrix_AC1100	0.3203	0.6797	0	Paraburkholderia	Burkholderiales	TRUE
QS--PCAM1A.fa	GCF_000421185	Ornithinimicrobium_pekingense_DSM_21552	0.3203	0.6797	0	Ornithinimicrobium	Micrococcales	TRUE
QS--PCAM1A.fa	GCF_000423225	Kaistia_adipata_DSM_17808	0.3203	0.6797	0	Kaistia	Rhizobiales	TRUE
QS--PCAM1A.fa	GCF_000425405	Ferrimonas_kyonanensis_DSM_18153	0.3203	0.6797	0	Ferrimonas	Alteromonadales	TRUE
QS--PCAM1A.fa	GCF_000425565	Tepidiphilus_margaritifer_DSM_15129	0.3203	0.6797	0	Tepidiphilus	Hydrogenophilales	TRUE
QS--PCAM1A.fa	GCF_000427665	Geminicoccus_roseus_DSM_18922	0.3203	0.6797	0	Geminicoccus	N/A	TRUE
QS--PCAM1A.fa	GCF_000429485	Aliagarivorans_marinus_DSM_23064	0.3203	0.6797	0	Aliagarivorans	Alteromonadales	TRUE
QS--PCAM1A.fa	GCF_000429505	Aliagarivorans_taiwanensis_DSM_22990	0.3203	0.6797	0	Aliagarivorans	Alteromonadales	TRUE
QS--PCAM1A.fa	GCF_000442315	Rubellimicrobium_thermophilum_DSM_16684	0.3203	0.6797	0	Rubellimicrobium	Rhodobacterales	TRUE
QS--PCAM1A.fa	GCF_000526695	Carnimonas_nigrificans_ATCC_BAA-78	0.3203	0.6797	0	Carnimonas	Oceanospirillales	TRUE
QS--PCAM1A.fa	GCF_000611675	Flavobacterium_succinicans_LMG_10402	0.3203	0.6797	0	Flavobacterium	Flavobacteriales	TRUE
QS--PCAM1A.fa	GCF_000612485	Bordetella_holmesii_ATCC_51541	0.3203	0.6797	0	Bordetella	Burkholderiales	TRUE
QS--PCAM1A.fa	GCF_000619885	Balneatrix_alpica_DSM_16621	0.3203	0.6797	0	Balneatrix	Oceanospirillales	TRUE
QS--PCAM1A.fa	GCF_000622145	Paracoccus_yeei_ATCC_BAA-599	0.3203	0.6797	0	Paracoccus	Rhodobacterales	TRUE
QS--PCAM1A.fa	GCF_000688295	Pseudooceanicola_nanhaiensis_DSM_18065	0.3203	0.6797	0	Pseudooceanicola	Rhodobacterales	TRUE
QS--PCAM1A.fa	GCF_000698555	Caballeronia_grimmiae	0.3203	0.6797	0	Caballeronia	Burkholderiales	TRUE
QS--PCAM1A.fa	GCF_000711875	Andreprevotia_chitinilytica_DSM_18519	0.3203	0.6797	0	Andreprevotia	Neisseriales	TRUE
QS--PCAM1A.fa	GCF_000711885	Chromobacterium_haemolyticum_DSM_19808	0.3203	0.6797	0	Chromobacterium	Neisseriales	TRUE
QS--PCAM1A.fa	GCF_000716715	Dactylosporangium_aurantiacum	0.3203	0.6797	0	Dactylosporangium	Micromonosporales	TRUE
QS--PCAM1A.fa	GCF_000725805	Streptomyces_xanthophaeus	0.3203	0.6797	0	Streptomyces	Streptomycetales	TRUE
QS--PCAM1A.fa	GCF_000733935	Methylomarinum_vadi	0.3203	0.6797	0	Methylomarinum	Methylococcales	TRUE
QS--PCAM1A.fa	GCF_000734965	Trabulsiella_guamensis_ATCC_49490	0.3203	0.6797	0	Trabulsiella	Enterobacterales	TRUE
QS--PCAM1A.fa	GCF_000739835	Paraburkholderia_terrae_NBRC_100964	0.3203	0.6797	0	Paraburkholderia	Burkholderiales	TRUE
QS--PCAM1A.fa	GCF_000744815	Streptacidiphilus_oryzae_TH49	0.3203	0.6797	0	Streptacidiphilus	Streptomycetales	TRUE
QS--PCAM1A.fa	GCF_000756655	Alcanivorax_jadensis_T9	0.3203	0.6797	0	Alcanivorax	Oceanospirillales	TRUE
QS--PCAM1A.fa	GCF_000763885	Paracoccus_versutus	0.3203	0.6797	0	Paracoccus	Rhodobacterales	TRUE
QS--PCAM1A.fa	GCF_000764645	Aeromonas_finlandiensis	0.3203	0.6797	0	Aeromonas	Aeromonadales	TRUE
QS--PCAM1A.fa	GCF_000787795	Streptacidiphilus_jiangxiensis	0.3203	0.6797	0	Streptacidiphilus	Streptomycetales	TRUE
QS--PCAM1A.fa	GCF_000802225	Novosphingobium_malaysiense	0.3203	0.6797	0	Novosphingobium	Sphingomonadales	TRUE
QS--PCAM1A.fa	GCF_000819685	Aeromonas_allosaccharophila	0.3203	0.6797	0	Aeromonas	Aeromonadales	TRUE
QS--PCAM1A.fa	GCF_000820105	Aeromonas_schubertii	0.3203	0.6797	0	Aeromonas	Aeromonadales	TRUE
QS--PCAM1A.fa	GCF_000830005	Streptomyces_vietnamensis	0.3203	0.6797	0	Streptomyces	Streptomycetales	TRUE
QS--PCAM1A.fa	GCF_000831005	Marinobacter_salarius	0.3203	0.6797	0	Marinobacter	Alteromonadales	TRUE
QS--PCAM1A.fa	GCF_001028665	Burkholderia_pyrrocinia	0.3203	0.6797	0	Burkholderia	Burkholderiales	TRUE
QS--PCAM1A.fa	GCF_001238275	Bradyrhizobium_viridifuturi	0.3203	0.6797	0	Bradyrhizobium	Rhizobiales	TRUE
QS--PCAM1A.fa	GCF_001277235	Cronobacter_dublinensis_subsp._dublinensis_LMG_23823	0.3203	0.6797	0	Cronobacter	Enterobacterales	TRUE
QS--PCAM1A.fa	GCF_001282945	Helicobacter_ailurogastricus	0.3203	0.6797	0	Helicobacter	Campylobacterales	TRUE
QS--PCAM1A.fa	GCF_001404515	Labrenzia_alba	0.3203	0.6797	0	Labrenzia	Rhodobacterales	TRUE
QS--PCAM1A.fa	GCF_001440395	Bradyrhizobium_jicamae	0.3203	0.6797	0	Bradyrhizobium	Rhizobiales	TRUE
QS--PCAM1A.fa	GCF_001440415	Bradyrhizobium_retamae	0.3203	0.6797	0	Bradyrhizobium	Rhizobiales	TRUE
QS--PCAM1A.fa	GCF_001441635	Roseovarius_indicus	0.3203	0.6797	0	Roseovarius	Rhodobacterales	TRUE
QS--PCAM1A.fa	GCF_001458315	Thalassobacter_stenotrophicus	0.3203	0.6797	0	Thalassobacter	Rhodobacterales	TRUE
QS--PCAM1A.fa	GCF_001460875	Weissella_viridescens	0.3203	0.6797	0	Weissella	Lactobacillales	TRUE
QS--PCAM1A.fa	GCF_001481395	Aeromonas_schubertii	0.3203	0.6797	0	Aeromonas	Aeromonadales	TRUE
QS--PCAM1A.fa	GCF_001515545	Comamonas_terrigena_NBRC_13299	0.3203	0.6797	0	Comamonas	Burkholderiales	TRUE
QS--PCAM1A.fa	GCF_001519075	Novosphingobium_fuchskuhlense	0.3203	0.6797	0	Novosphingobium	Sphingomonadales	TRUE
QS--PCAM1A.fa	GCF_001570685	Lactobacillus_equigenerosi	0.3203	0.6797	0	Lactobacillus	Lactobacillales	TRUE
QS--PCAM1A.fa	GCF_001580565	Caballeronia_megalochromosomata	0.3203	0.6797	0	Caballeronia	Burkholderiales	TRUE
QS--PCAM1A.fa	GCF_001584165	Collimonas_arenae	0.3203	0.6797	0	Collimonas	Burkholderiales	TRUE
QS--PCAM1A.fa	GCF_001612825	Nocardia_caishijiensis_NBRC_108228	0.3203	0.6797	0	Nocardia	Corynebacteriales	TRUE
QS--PCAM1A.fa	GCF_001612905	Nocardia_ignorata_NBRC_108230	0.3203	0.6797	0	Nocardia	Corynebacteriales	TRUE
QS--PCAM1A.fa	GCF_001612925	Nocardia_farcinica_NBRC_15532	0.3203	0.6797	0	Nocardia	Corynebacteriales	TRUE
QS--PCAM1A.fa	GCF_001613005	Nocardia_nova_NBRC_15556	0.3203	0.6797	0	Nocardia	Corynebacteriales	TRUE
QS--PCAM1A.fa	GCF_001651875	Sinorhizobium_saheli	0.3203	0.6797	0	Sinorhizobium	Rhizobiales	TRUE
QS--PCAM1A.fa	GCF_001676655	Perlucidibaca_aquatica	0.3203	0.6797	0	Perlucidibaca	Pseudomonadales	TRUE
QS--PCAM1A.fa	GCF_001708935	Methyloligella_halotolerans	0.3203	0.6797	0	Methyloligella	Rhizobiales	TRUE
QS--PCAM1A.fa	GCF_001750725	Enterobacter_ludwigii	0.3203	0.6797	0	Enterobacter	Enterobacterales	TRUE
QS--PCAM1A.fa	GCF_001870485	Oceanisphaera_psychrotolerans	0.3203	0.6797	0	Oceanisphaera	Aeromonadales	TRUE
QS--PCAM1A.fa	GCF_001879695	Nioella_sediminis	0.3203	0.6797	0	Nioella	Rhodobacterales	TRUE
QS--PCAM1A.fa	GCF_001931675	Pandoraea_thiooxydans	0.3203	0.6797	0	Pandoraea	Burkholderiales	TRUE
QS--PCAM1A.fa	GCF_001931685	Rhizobium_arenae	0.3203	0.6797	0	Rhizobium	Rhizobiales	TRUE
QS--PCAM1A.fa	GCF_001937195	Salinicola_socius	0.3203	0.6797	0	Salinicola	Oceanospirillales	TRUE
QS--PCAM1A.fa	GCF_001940455	Actinokineospora_bangkokensis	0.3203	0.6797	0	Actinokineospora	Pseudonocardiales	TRUE
QS--PCAM1A.fa	GCF_001968835	Tersicoccus_phoenicis	0.3203	0.6797	0	Tersicoccus	Micrococcales	TRUE
QS--PCAM1A.fa	GCF_001999325	Thioalkalivibrio_versutus	0.3203	0.6797	0	Thioalkalivibrio	Chromatiales	TRUE
QS--PCAM1A.fa	GCF_002077695	Pantoea_latae	0.3203	0.6797	0	Pantoea	Enterobacterales	TRUE
QS--PCAM1A.fa	GCF_002086115	Mycobacterium_bacteremicum	0.3203	0.6797	0	Mycobacterium	Corynebacteriales	TRUE
QS--PCAM1A.fa	GCF_002088235	Oceanococcus_atlanticus	0.3203	0.6797	0	Oceanococcus	Chromatiales	TRUE
QS--PCAM1A.fa	GCF_002102335	Mycobacterium_parmense	0.3203	0.6797	0	Mycobacterium	Corynebacteriales	TRUE
QS--PCAM1A.fa	GCF_002205675	Sphingopyxis_bauzanensis	0.3203	0.6797	0	Sphingopyxis	Sphingomonadales	TRUE
QS--PCAM1A.fa	GCF_002207765	Calderihabitans_maritimus	0.3203	0.6797	0	Calderihabitans	Thermoanaerobacterales	TRUE
QS--PCAM1A.fa	GCF_002211445	Noviherbaspirillum_denitrificans	0.3203	0.6797	0	Noviherbaspirillum	Burkholderiales	TRUE
QS--PCAM1A.fa	GCF_900089605	Micromonospora_narathiwatensis	0.3203	0.6797	0	Micromonospora	Micromonosporales	TRUE
QS--PCAM1A.fa	GCF_900089755	Marinomonas_aquimarina	0.3203	0.6797	0	Marinomonas	Oceanospirillales	TRUE
QS--PCAM1A.fa	GCF_900090225	Micromonospora_eburnea	0.3203	0.6797	0	Micromonospora	Micromonosporales	TRUE
QS--PCAM1A.fa	GCF_900090275	Micromonospora_zamorensis	0.3203	0.6797	0	Micromonospora	Micromonosporales	TRUE
QS--PCAM1A.fa	GCF_900091505	Micromonospora_chokoriensis	0.3203	0.6797	0	Micromonospora	Micromonosporales	TRUE
QS--PCAM1A.fa	GCF_900091545	Micromonospora_viridifaciens	0.3203	0.6797	0	Micromonospora	Micromonosporales	TRUE
QS--PCAM1A.fa	GCF_900091625	Micromonospora_peucetia	0.3203	0.6797	0	Micromonospora	Micromonosporales	TRUE
QS--PCAM1A.fa	GCF_900094575	Bradyrhizobium_yuanmingense	0.3203	0.6797	0	Bradyrhizobium	Rhizobiales	TRUE
QS--PCAM1A.fa	GCF_900099905	Mesorhizobium_muleiense	0.3203	0.6797	0	Mesorhizobium	Rhizobiales	TRUE
QS--PCAM1A.fa	GCF_900099965	Nonomuraea_jiangxiensis	0.3203	0.6797	0	Nonomuraea	Streptosporangiales	TRUE
QS--PCAM1A.fa	GCF_900100175	Ferrimonas_sediminum	0.3203	0.6797	0	Ferrimonas	Alteromonadales	TRUE
QS--PCAM1A.fa	GCF_900100355	Microbulbifer_yueqingensis	0.3203	0.6797	0	Microbulbifer	Cellvibrionales	TRUE
QS--PCAM1A.fa	GCF_900100725	Yangia_pacifica	0.3203	0.6797	0	Yangia	Rhodobacterales	TRUE
QS--PCAM1A.fa	GCF_900102455	Novosphingobium_stygium	0.3203	0.6797	0	Novosphingobium	Sphingomonadales	TRUE
QS--PCAM1A.fa	GCF_900102525	Bosea_robiniae	0.3203	0.6797	0	Bosea	Rhizobiales	TRUE
QS--PCAM1A.fa	GCF_900102855	Thiohalomonas_denitrificans	0.3203	0.6797	0	Thiohalomonas	Chromatiales	TRUE
QS--PCAM1A.fa	GCF_900103325	Mesorhizobium_qingshengii	0.3203	0.6797	0	Mesorhizobium	Rhizobiales	TRUE
QS--PCAM1A.fa	GCF_900103445	Methylobacterium_phyllostachyos	0.3203	0.6797	0	Methylobacterium	Rhizobiales	TRUE
QS--PCAM1A.fa	GCF_900108945	Paraburkholderia_diazotrophica	0.3203	0.6797	0	Paraburkholderia	Burkholderiales	TRUE
QS--PCAM1A.fa	GCF_900109465	Streptacidiphilus_jiangxiensis	0.3203	0.6797	0	Streptacidiphilus	Streptomycetales	TRUE
QS--PCAM1A.fa	GCF_900110225	Brachymonas_denitrificans_DSM_15123	0.3203	0.6797	0	Brachymonas	Burkholderiales	TRUE
QS--PCAM1A.fa	GCF_900111305	Halomonas_subterranea	0.3203	0.6797	0	Halomonas	Oceanospirillales	TRUE
QS--PCAM1A.fa	GCF_900112355	Streptomyces_aidingensis	0.3203	0.6797	0	Streptomyces	Streptomycetales	TRUE
QS--PCAM1A.fa	GCF_900112605	Thiohalospira_halophila_DSM_15071	0.3203	0.6797	0	Thiohalospira	Chromatiales	TRUE
QS--PCAM1A.fa	GCF_900112725	Roseovarius_indicus	0.3203	0.6797	0	Roseovarius	Rhodobacterales	TRUE
QS--PCAM1A.fa	GCF_900113085	Fontimonas_thermophila	0.3203	0.6797	0	Fontimonas	Nevskiales	TRUE
QS--PCAM1A.fa	GCF_900113485	Methylobacterium_gossipiicola	0.3203	0.6797	0	Methylobacterium	Rhizobiales	TRUE
QS--PCAM1A.fa	GCF_900113685	Nocardioides_psychrotolerans	0.3203	0.6797	0	Nocardioides	Propionibacteriales	TRUE
QS--PCAM1A.fa	GCF_900114035	Amycolatopsis_sacchari	0.3203	0.6797	0	Amycolatopsis	Pseudonocardiales	TRUE
QS--PCAM1A.fa	GCF_900115005	Pseudonocardia_ammonioxydans	0.3203	0.6797	0	Pseudonocardia	Pseudonocardiales	TRUE
QS--PCAM1A.fa	GCF_900115085	Dokdonella_immobilis	0.3203	0.6797	0	Dokdonella	Xanthomonadales	TRUE
QS--PCAM1A.fa	GCF_900115175	Marinobacter_gudaonensis	0.3203	0.6797	0	Marinobacter	Alteromonadales	TRUE
QS--PCAM1A.fa	GCF_900115285	Marinobacter_daqiaonensis	0.3203	0.6797	0	Marinobacter	Alteromonadales	TRUE
QS--PCAM1A.fa	GCF_900116145	Streptomyces_harbinensis	0.3203	0.6797	0	Streptomyces	Streptomycetales	TRUE
QS--PCAM1A.fa	GCF_900116195	Yangia_pacifica	0.3203	0.6797	0	Yangia	Rhodobacterales	TRUE
QS--PCAM1A.fa	GCF_900130105	Vibrio_aerogenes_CECT_7868	0.3203	0.6797	0	Vibrio	Vibrionales	TRUE
QS--PCAM1A.fa	GCF_900142575	Streptomyces_paucisporeus	0.3203	0.6797	0	Streptomyces	Streptomycetales	TRUE
QS--PCAM1A.fa	GCF_900143155	Pleomorphobacterium_xiamenense	0.3203	0.6797	0	Pleomorphobacterium	Rhodobacterales	TRUE
QS--PCAM1A.fa	GCF_900143745	Vibrio_quintilis	0.3203	0.6797	0	Vibrio	Vibrionales	TRUE
QS--PCAM1A.fa	GCF_900167915	Sphingomonas_histidinilytica	0.3203	0.6797	0	Sphingomonas	Sphingomonadales	TRUE
QS--PCAM1A.fa	GCF_900172215	Ruegeria_meonggei	0.3203	0.6797	0	Ruegeria	Rhodobacterales	TRUE
QS--PCAM1A.fa	GCF_900184815	Boseongicola_aestuarii	0.3203	0.6797	0	Boseongicola	Rhodobacterales	TRUE
QS--PCAM1A.fa	GCF_900184935	Confluentimicrobium_lipolyticum	0.3203	0.6797	0	Confluentimicrobium	Rhodobacterales	TRUE
QS--PCAM1A.fa	GCF_900188165	Sphingomonas_laterariae	0.3203	0.6797	0	Sphingomonas	Sphingomonadales	TRUE
QS--PCAM1A.fa	GCF_000282575	Herbaspirillum_sp._YR522	0.2707	0.7293	0	Herbaspirillum	Burkholderiales	FALSE
QS--PCAM1A.fa	GCF_000283075	Pseudoxanthomonas_sp._GW2	0.2707	0.7293	0	Pseudoxanthomonas	Xanthomonadales	FALSE
QS--PCAM1A.fa	GCF_000307735	Cupriavidus_sp._HPC(L)	0.2707	0.7293	0	Cupriavidus	Burkholderiales	FALSE
QS--PCAM1A.fa	GCF_000374245	Methyloversatilis_discipulorum	0.2707	0.7293	0	Methyloversatilis	Nitrosomonadales	FALSE
QS--PCAM1A.fa	GCF_000513955	Pseudoxanthomonas_suwonensis_J47	0.2707	0.7293	0	Pseudoxanthomonas	Xanthomonadales	FALSE
QS--PCAM1A.fa	GCF_000604005	Lysobacter_capsici_AZ78	0.2707	0.7293	0	Lysobacter	Xanthomonadales	FALSE
QS--PCAM1A.fa	GCF_000657795	Bordetella_pseudohinzii	0.2707	0.7293	0	Bordetella	Burkholderiales	FALSE
QS--PCAM1A.fa	GCF_000967095	Achromobacter_xylosoxidans_NH44784-1996	0.2707	0.7293	0	Achromobacter	Burkholderiales	FALSE
QS--PCAM1A.fa	GCF_001043595	Chromobacterium_violaceum	0.2707	0.7293	0	Chromobacterium	Neisseriales	FALSE
QS--PCAM1A.fa	GCF_001043735	Chromobacterium_violaceum	0.2707	0.7293	0	Chromobacterium	Neisseriales	FALSE
QS--PCAM1A.fa	GCF_001043755	Chromobacterium_violaceum	0.2707	0.7293	0	Chromobacterium	Neisseriales	FALSE
QS--PCAM1A.fa	GCF_001043815	Chromobacterium_violaceum	0.2707	0.7293	0	Chromobacterium	Neisseriales	FALSE
QS--PCAM1A.fa	GCF_001051055	Achromobacter_xylosoxidans	0.2707	0.7293	0	Achromobacter	Burkholderiales	FALSE
QS--PCAM1A.fa	GCF_001078295	Bordetella_hinzii	0.2707	0.7293	0	Bordetella	Burkholderiales	FALSE
QS--PCAM1A.fa	GCF_001269865	Xanthomonas_translucens_pv._graminis	0.2707	0.7293	0	Xanthomonas	Xanthomonadales	FALSE
QS--PCAM1A.fa	GCF_001298875	Achromobacter_sp._2789STDY5608636	0.2707	0.7293	0	Achromobacter	Burkholderiales	FALSE
QS--PCAM1A.fa	GCF_001299555	Ralstonia_solanacearum	0.2707	0.7293	0	Ralstonia	Burkholderiales	FALSE
QS--PCAM1A.fa	GCF_001306995	Xanthomonas_sp._Mitacek01	0.2707	0.7293	0	Xanthomonas	Xanthomonadales	FALSE
QS--PCAM1A.fa	GCF_001425205	Variovorax_sp._Root411	0.2707	0.7293	0	Variovorax	Burkholderiales	FALSE
QS--PCAM1A.fa	GCF_001637095	Achromobacter_ruhlandii	0.2707	0.7293	0	Achromobacter	Burkholderiales	FALSE
QS--PCAM1A.fa	GCF_001637115	Achromobacter_ruhlandii	0.2707	0.7293	0	Achromobacter	Burkholderiales	FALSE
QS--PCAM1A.fa	GCF_001658125	Cupriavidus_gilardii	0.2707	0.7293	0	Cupriavidus	Burkholderiales	FALSE
QS--PCAM1A.fa	GCF_001696715	Thauera_sp._ZV-1-C	0.2707	0.7293	0	Thauera	Rhodocyclales	FALSE
QS--PCAM1A.fa	GCF_001698185	Bordetella_pseudohinzii	0.2707	0.7293	0	Bordetella	Burkholderiales	FALSE
QS--PCAM1A.fa	GCF_001854285	Cupriavidus_sp._USMAHM13	0.2707	0.7293	0	Cupriavidus	Burkholderiales	FALSE
QS--PCAM1A.fa	GCF_001854325	Cupriavidus_sp._USMAA1020	0.2707	0.7293	0	Cupriavidus	Burkholderiales	FALSE
QS--PCAM1A.fa	GCF_001885685	Pseudomonas_hussainii	0.2707	0.7293	0	Pseudomonas	Pseudomonadales	FALSE
QS--PCAM1A.fa	GCF_001994935	Herbaspirillum_sp._VT-16-41	0.2707	0.7293	0	Herbaspirillum	Burkholderiales	FALSE
QS--PCAM1A.fa	GCF_002151265	Halomonas_desiderata_SP1	0.2707	0.7293	0	Halomonas	Oceanospirillales	FALSE
QS--PCAM1A.fa	GCF_002193035	Delftia_sp._K82	0.2707	0.7293	0	Delftia	Burkholderiales	FALSE
QS--PCAM1A.fa	GCF_002213415	Herbaspirillum_sp._HZ10	0.2707	0.7293	0	Herbaspirillum	Burkholderiales	FALSE
QS--PCAM1A.fa	GCF_900113035	Acidovorax_wautersii	0.2707	0.7293	0	Acidovorax	Burkholderiales	FALSE
QS--PCAM1A.fa	GCF_900115375	Variovorax_sp._PDC80	0.2707	0.7293	0	Variovorax	Burkholderiales	FALSE
QS--PCAM1A.fa	GCF_000174355	Pseudogulbenkiania_ferrooxidans_2002	0.2736	0.7264	0	Pseudogulbenkiania	Neisseriales	FALSE
QS--PCAM1A.fa	GCF_000236785	Achromobacter_arsenitoxydans_SY8	0.2736	0.7264	0	Achromobacter	Burkholderiales	FALSE
QS--PCAM1A.fa	GCF_000282635	Variovorax_sp._CF313	0.2736	0.7264	0	Variovorax	Burkholderiales	FALSE
QS--PCAM1A.fa	GCF_000310165	Thauera_sp._63	0.2736	0.7264	0	Thauera	Rhodocyclales	FALSE
QS--PCAM1A.fa	GCF_000471685	Bordetella_hinzii_ATCC_51730	0.2736	0.7264	0	Bordetella	Burkholderiales	FALSE
QS--PCAM1A.fa	GCF_000478565	Methyloversatilis_universalis_Fam500	0.2736	0.7264	0	Methyloversatilis	Nitrosomonadales	FALSE
QS--PCAM1A.fa	GCF_000510725	Pseudoxanthomonas_sp._J31	0.2736	0.7264	0	Pseudoxanthomonas	Xanthomonadales	FALSE
QS--PCAM1A.fa	GCF_000517225	Achromobacter_xylosoxidans_X02736	0.2736	0.7264	0	Achromobacter	Burkholderiales	FALSE
QS--PCAM1A.fa	GCF_000519025	Pseudoxanthomonas_suwonensis_J43	0.2736	0.7264	0	Pseudoxanthomonas	Xanthomonadales	FALSE
QS--PCAM1A.fa	GCF_000526975	Pseudoxanthomonas_suwonensis_J42	0.2736	0.7264	0	Pseudoxanthomonas	Xanthomonadales	FALSE
QS--PCAM1A.fa	GCF_000577615	Herbaspirillum_sp._RV1423	0.2736	0.7264	0	Herbaspirillum	Burkholderiales	FALSE
QS--PCAM1A.fa	GCF_000633435	Achromobacter_sp._DH1f	0.2736	0.7264	0	Achromobacter	Burkholderiales	FALSE
QS--PCAM1A.fa	GCF_000657715	Bordetella_hinzii_L60	0.2736	0.7264	0	Bordetella	Burkholderiales	FALSE
QS--PCAM1A.fa	GCF_000657735	Bordetella_hinzii_OH87_BAL007II	0.2736	0.7264	0	Bordetella	Burkholderiales	FALSE
QS--PCAM1A.fa	GCF_000657755	Bordetella_hinzii_5132	0.2736	0.7264	0	Bordetella	Burkholderiales	FALSE
QS--PCAM1A.fa	GCF_000671315	Ralstonia_solanacearum_Rs-10-244	0.2736	0.7264	0	Ralstonia	Burkholderiales	FALSE
QS--PCAM1A.fa	GCF_000876015	Cupriavidus_basilensis	0.2736	0.7264	0	Cupriavidus	Burkholderiales	FALSE
QS--PCAM1A.fa	GCF_001078275	Bordetella_hinzii	0.2736	0.7264	0	Bordetella	Burkholderiales	FALSE
QS--PCAM1A.fa	GCF_001299235	Achromobacter_sp._2789STDY5608609	0.2736	0.7264	0	Achromobacter	Burkholderiales	FALSE
QS--PCAM1A.fa	GCF_001399545	Variovorax_paradoxus	0.2736	0.7264	0	Variovorax	Burkholderiales	FALSE
QS--PCAM1A.fa	GCF_001399555	Variovorax_paradoxus	0.2736	0.7264	0	Variovorax	Burkholderiales	FALSE
QS--PCAM1A.fa	GCF_001399565	Variovorax_paradoxus	0.2736	0.7264	0	Variovorax	Burkholderiales	FALSE
QS--PCAM1A.fa	GCF_001422365	Pseudorhodoferax_sp._Leaf265	0.2736	0.7264	0	Pseudorhodoferax	Burkholderiales	FALSE
QS--PCAM1A.fa	GCF_001428645	Acidovorax_sp._Root217	0.2736	0.7264	0	Acidovorax	Burkholderiales	FALSE
QS--PCAM1A.fa	GCF_001428665	Acidovorax_sp._Root219	0.2736	0.7264	0	Acidovorax	Burkholderiales	FALSE
QS--PCAM1A.fa	GCF_001514355	Achromobacter_denitrificans	0.2736	0.7264	0	Achromobacter	Burkholderiales	FALSE
QS--PCAM1A.fa	GCF_001548485	Bordetella_pseudohinzii	0.2736	0.7264	0	Bordetella	Burkholderiales	FALSE
QS--PCAM1A.fa	GCF_001548495	Bordetella_pseudohinzii	0.2736	0.7264	0	Bordetella	Burkholderiales	FALSE
QS--PCAM1A.fa	GCF_001592225	Castellaniella_caeni_NBRC_101664	0.2736	0.7264	0	Castellaniella	Burkholderiales	FALSE
QS--PCAM1A.fa	GCF_001637085	Achromobacter_ruhlandii	0.2736	0.7264	0	Achromobacter	Burkholderiales	FALSE
QS--PCAM1A.fa	GCF_001971685	Halomonas_sp._1513	0.2736	0.7264	0	Halomonas	Oceanospirillales	FALSE
QS--PCAM1A.fa	GCF_002082135	Achromobacter_ruhlandii	0.2736	0.7264	0	Achromobacter	Burkholderiales	FALSE
QS--PCAM1A.fa	GCF_002261335	Bordetella_genomosp._1	0.2736	0.7264	0	Bordetella	Burkholderiales	FALSE
QS--PCAM1A.fa	GCF_002261435	Bordetella_genomosp._1	0.2736	0.7264	0	Bordetella	Burkholderiales	FALSE
QS--PCAM1A.fa	GCF_900112215	Cupriavidus_sp._OV038	0.2736	0.7264	0	Cupriavidus	Burkholderiales	FALSE
QS--PCAM1A.fa	GCF_900115455	Cupriavidus_sp._OV096	0.2736	0.7264	0	Cupriavidus	Burkholderiales	FALSE
QS--PCAM1A.fa	GCF_000009125	Ralstonia_solanacearum_GMI1000	0.2767	0.7233	0	Ralstonia	Burkholderiales	FALSE
QS--PCAM1A.fa	GCF_000061505	Azoarcus_sp._BH72	0.2767	0.7233	0	Azoarcus	Rhodocyclales	FALSE
QS--PCAM1A.fa	GCF_000261365	Herbaspirillum_sp._GW103	0.2767	0.7233	0	Herbaspirillum	Burkholderiales	FALSE
QS--PCAM1A.fa	GCF_000276605	Acidovorax_sp._CF316	0.2767	0.7233	0	Acidovorax	Burkholderiales	FALSE
QS--PCAM1A.fa	GCF_000310145	Thauera_sp._28	0.2767	0.7233	0	Thauera	Rhodocyclales	FALSE
QS--PCAM1A.fa	GCF_000335815	Janthinobacterium_sp._HH01	0.2767	0.7233	0	Janthinobacterium	Burkholderiales	FALSE
QS--PCAM1A.fa	GCF_000348545	Ralstonia_solanacearum_FQY_4	0.2767	0.7233	0	Ralstonia	Burkholderiales	FALSE
QS--PCAM1A.fa	GCF_000379565	Cupriavidus_sp._UYPR2.512	0.2767	0.7233	0	Cupriavidus	Burkholderiales	FALSE
QS--PCAM1A.fa	GCF_000382045	Variovorax_paradoxus_110B	0.2767	0.7233	0	Variovorax	Burkholderiales	FALSE
QS--PCAM1A.fa	GCF_000400995	Acidovorax_sp._MR-S7	0.2767	0.7233	0	Acidovorax	Burkholderiales	FALSE
QS--PCAM1A.fa	GCF_000611125	Cupriavidus_sp._SK-4	0.2767	0.7233	0	Cupriavidus	Burkholderiales	FALSE
QS--PCAM1A.fa	GCF_000620485	Dyella_japonica_UNC79MFTsu3.2	0.2767	0.7233	0	Dyella	Xanthomonadales	FALSE
QS--PCAM1A.fa	GCF_000657775	Bordetella_hinzii_4161	0.2767	0.7233	0	Bordetella	Burkholderiales	FALSE
QS--PCAM1A.fa	GCF_000671335	Ralstonia_solanacearum_Rs-09-161	0.2767	0.7233	0	Ralstonia	Burkholderiales	FALSE
QS--PCAM1A.fa	GCF_000710145	Delftia_sp._670	0.2767	0.7233	0	Delftia	Burkholderiales	FALSE
QS--PCAM1A.fa	GCF_000783715	Aeromonas_caviae	0.2767	0.7233	0	Aeromonas	Aeromonadales	FALSE
QS--PCAM1A.fa	GCF_000799605	Methylibium_sp._CF468	0.2767	0.7233	0	Methylibium	Burkholderiales	FALSE
QS--PCAM1A.fa	GCF_000812485	Chromobacterium_violaceum	0.2767	0.7233	0	Chromobacterium	Neisseriales	FALSE
QS--PCAM1A.fa	GCF_000813475	Aeromonas_caviae	0.2767	0.7233	0	Aeromonas	Aeromonadales	FALSE
QS--PCAM1A.fa	GCF_000952105	Chromobacterium_violaceum	0.2767	0.7233	0	Chromobacterium	Neisseriales	FALSE
QS--PCAM1A.fa	GCF_000972865	Pseudoxanthomonas_suwonensis	0.2767	0.7233	0	Pseudoxanthomonas	Xanthomonadales	FALSE
QS--PCAM1A.fa	GCF_000987985	Lysobacter_capsici	0.2767	0.7233	0	Lysobacter	Xanthomonadales	FALSE
QS--PCAM1A.fa	GCF_001299355	Achromobacter_sp._2789STDY5608625	0.2767	0.7233	0	Achromobacter	Burkholderiales	FALSE
QS--PCAM1A.fa	GCF_001299395	Achromobacter_sp._2789STDY5608608	0.2767	0.7233	0	Achromobacter	Burkholderiales	FALSE
QS--PCAM1A.fa	GCF_001306765	Cobetia_sp._UCD-24C	0.2767	0.7233	0	Cobetia	Oceanospirillales	FALSE
QS--PCAM1A.fa	GCF_001423125	Duganella_sp._Leaf126	0.2767	0.7233	0	Duganella	Burkholderiales	FALSE
QS--PCAM1A.fa	GCF_001428845	Achromobacter_sp._Root83	0.2767	0.7233	0	Achromobacter	Burkholderiales	FALSE
QS--PCAM1A.fa	GCF_001431565	Stenotrophomonas_pavanii	0.2767	0.7233	0	Stenotrophomonas	Xanthomonadales	FALSE
QS--PCAM1A.fa	GCF_001584225	Collimonas_pratensis	0.2767	0.7233	0	Collimonas	Burkholderiales	FALSE
QS--PCAM1A.fa	GCF_001637105	Achromobacter_ruhlandii	0.2767	0.7233	0	Achromobacter	Burkholderiales	FALSE
QS--PCAM1A.fa	GCF_001645605	Variovorax_paradoxus	0.2767	0.7233	0	Variovorax	Burkholderiales	FALSE
QS--PCAM1A.fa	GCF_001718975	Burkholderia_ubonensis	0.2767	0.7233	0	Burkholderia	Burkholderiales	FALSE
QS--PCAM1A.fa	GCF_001758795	Duganella_sp._HH101	0.2767	0.7233	0	Duganella	Burkholderiales	FALSE
QS--PCAM1A.fa	GCF_001955695	Rhodoferax_sp._DCY110	0.2767	0.7233	0	Rhodoferax	Burkholderiales	FALSE
QS--PCAM1A.fa	GCF_001984055	Variovorax_sp._KK3	0.2767	0.7233	0	Variovorax	Burkholderiales	FALSE
QS--PCAM1A.fa	GCF_002188635	Pigmentiphaga_sp._NML030171	0.2767	0.7233	0	Pigmentiphaga	Burkholderiales	FALSE
QS--PCAM1A.fa	GCF_900090205	Vogesella_sp._LIG4	0.2767	0.7233	0	Vogesella	Neisseriales	FALSE
QS--PCAM1A.fa	GCF_900112135	Collimonas_sp._OK412	0.2767	0.7233	0	Collimonas	Burkholderiales	FALSE
QS--PCAM1A.fa	GCF_900112865	Dyella_marensis	0.2767	0.7233	0	Dyella	Xanthomonadales	FALSE
QS--PCAM1A.fa	GCF_900156935	Chryseobacterium_sp._JV274	0.2767	0.7233	0	Chryseobacterium	Flavobacteriales	FALSE
QS--PCAM1A.fa	GCF_000009365	Alcanivorax_borkumensis_SK2	0.329	0.671	0	Alcanivorax	Oceanospirillales	TRUE
QS--PCAM1A.fa	GCF_000009905	Symbiobacterium_thermophilum_IAM_14863	0.329	0.671	0	Symbiobacterium	Clostridiales	TRUE
QS--PCAM1A.fa	GCF_000010525	Azorhizobium_caulinodans_ORS_571	0.329	0.671	0	Azorhizobium	Rhizobiales	TRUE
QS--PCAM1A.fa	GCF_000017265	Phenylobacterium_zucineum_HLK1	0.329	0.671	0	Phenylobacterium	Caulobacterales	TRUE
QS--PCAM1A.fa	GCF_000019225	Cellvibrio_japonicus_Ueda107	0.329	0.671	0	Cellvibrio	Cellvibrionales	TRUE
QS--PCAM1A.fa	GCF_000019945	Methylobacterium_populi_BJ001	0.329	0.671	0	Methylobacterium	Rhizobiales	TRUE
QS--PCAM1A.fa	GCF_000020125	Paraburkholderia_phytofirmans_PsJN	0.329	0.671	0	Paraburkholderia	Burkholderiales	TRUE
QS--PCAM1A.fa	GCF_000023205	Micrococcus_luteus_NCTC_2665	0.329	0.671	0	Micrococcus	Micrococcales	TRUE
QS--PCAM1A.fa	GCF_000024025	Catenulispora_acidiphila_DSM_44928	0.329	0.671	0	Catenulispora	Catenulisporales	TRUE
QS--PCAM1A.fa	GCF_000024365	Nakamurella_multipartita_DSM_44233	0.329	0.671	0	Nakamurella	Nakamurellales	TRUE
QS--PCAM1A.fa	GCF_000144605	Brevundimonas_subvibrioides_ATCC_15264	0.329	0.671	0	Brevundimonas	Caulobacterales	TRUE
QS--PCAM1A.fa	GCF_000145235	Micromonospora_aurantiaca_ATCC_27029	0.329	0.671	0	Micromonospora	Micromonosporales	TRUE
QS--PCAM1A.fa	GCF_000153725	Pelagibaca_bermudensis_HTCC2601	0.329	0.671	0	Pelagibaca	Rhodobacterales	TRUE
QS--PCAM1A.fa	GCF_000172415	Paraburkholderia_graminis_C4D1M	0.329	0.671	0	Paraburkholderia	Burkholderiales	TRUE
QS--PCAM1A.fa	GCF_000176735	Neisseria_polysaccharea_ATCC_43768	0.329	0.671	0	Neisseria	Neisseriales	TRUE
QS--PCAM1A.fa	GCF_000193915	Shigella_boydii_ATCC_9905	0.329	0.671	0	Shigella	Enterobacterales	TRUE
QS--PCAM1A.fa	GCF_000194155	Saccharopolyspora_spinosa_NRRL_18395	0.329	0.671	0	Saccharopolyspora	Pseudonocardiales	TRUE
QS--PCAM1A.fa	GCF_000198775	Paraburkholderia_rhizoxinica_HKI_454	0.329	0.671	0	Paraburkholderia	Burkholderiales	TRUE
QS--PCAM1A.fa	GCF_000204015	Asticcacaulis_biprosthecum_C19	0.329	0.671	0	Asticcacaulis	Caulobacterales	TRUE
QS--PCAM1A.fa	GCF_000204155	Verrucosispora_maris_AB-18-032	0.329	0.671	0	Verrucosispora	Micromonosporales	TRUE
QS--PCAM1A.fa	GCF_000211415	Enterobacter_mori_LMG_25706	0.329	0.671	0	Enterobacter	Enterobacterales	TRUE
QS--PCAM1A.fa	GCF_000213995	Enterobacter_hormaechei_ATCC_49162	0.329	0.671	0	Enterobacter	Enterobacterales	TRUE
QS--PCAM1A.fa	GCF_000215745	Klebsiella_aerogenes_KCTC_2190	0.329	0.671	0	Klebsiella	Enterobacterales	TRUE
QS--PCAM1A.fa	GCF_000224715	Serinicoccus_profundi_MCCC_1A05965	0.329	0.671	0	Serinicoccus	Micrococcales	TRUE
QS--PCAM1A.fa	GCF_000225825	Brachybacterium_squillarum_M-6-3	0.329	0.671	0	Brachybacterium	Micrococcales	TRUE
QS--PCAM1A.fa	GCF_000236035	Halomonas_boliviensis_LC1	0.329	0.671	0	Halomonas	Oceanospirillales	TRUE
QS--PCAM1A.fa	GCF_000241525	Comamonas_testosteroni_ATCC_11996	0.329	0.671	0	Comamonas	Burkholderiales	TRUE
QS--PCAM1A.fa	GCF_000241955	Rahnella_aquatilis_CIP_78.65_=_ATCC_33071	0.329	0.671	0	Rahnella	Enterobacterales	TRUE
QS--PCAM1A.fa	GCF_000250875	Sutterella_parvirubra_YIT_11816	0.329	0.671	0	Sutterella	Burkholderiales	TRUE
QS--PCAM1A.fa	GCF_000262305	Shimwellia_blattae_DSM_4481_=_NBRC_105725	0.329	0.671	0	Shimwellia	Enterobacterales	TRUE
QS--PCAM1A.fa	GCF_000277855	Lactobacillus_rossiae_DSM_15814	0.329	0.671	0	Lactobacillus	Lactobacillales	TRUE
QS--PCAM1A.fa	GCF_000284615	Marinobacter_hydrocarbonoclasticus_ATCC_49840	0.329	0.671	0	Marinobacter	Alteromonadales	TRUE
QS--PCAM1A.fa	GCF_000300515	Nitratireductor_indicus_C115	0.329	0.671	0	Nitratireductor	Rhizobiales	TRUE
QS--PCAM1A.fa	GCF_000308375	Nocardia_aobensis_NBRC_100429	0.329	0.671	0	Nocardia	Corynebacteriales	TRUE
QS--PCAM1A.fa	GCF_000308535	Nocardia_cerradoensis_NBRC_101014	0.329	0.671	0	Nocardia	Corynebacteriales	TRUE
QS--PCAM1A.fa	GCF_000308655	Nocardia_niigatensis_NBRC_100131	0.329	0.671	0	Nocardia	Corynebacteriales	TRUE
QS--PCAM1A.fa	GCF_000308795	Nocardia_thailandica_NBRC_100428	0.329	0.671	0	Nocardia	Corynebacteriales	TRUE
QS--PCAM1A.fa	GCF_000315525	Sphingobium_yanoikuyae_ATCC_51230	0.329	0.671	0	Sphingobium	Sphingomonadales	TRUE
QS--PCAM1A.fa	GCF_000327045	Thioflavicoccus_mobilis_8321	0.329	0.671	0	Thioflavicoccus	Chromatiales	TRUE
QS--PCAM1A.fa	GCF_000327265	Shimwellia_blattae_DSM_4481_=_NBRC_105725	0.329	0.671	0	Shimwellia	Enterobacterales	TRUE
QS--PCAM1A.fa	GCF_000349205	Methylophaga_lonarensis_MPL	0.329	0.671	0	Methylophaga	Thiotrichales	TRUE
QS--PCAM1A.fa	GCF_000359745	Rhizobium_freirei_PRF_81	0.329	0.671	0	Rhizobium	Rhizobiales	TRUE
QS--PCAM1A.fa	GCF_000374645	Arhodomonas_aquaeolei_DSM_8974	0.329	0.671	0	Arhodomonas	Chromatiales	TRUE
QS--PCAM1A.fa	GCF_000378505	Halomonas_lutea_DSM_23508	0.329	0.671	0	Halomonas	Oceanospirillales	TRUE
QS--PCAM1A.fa	GCF_000379865	Mycobacterium_hassiacum_DSM_44199	0.329	0.671	0	Mycobacterium	Corynebacteriales	TRUE
QS--PCAM1A.fa	GCF_000382365	Pannonibacter_phragmitetus_DSM_14782	0.329	0.671	0	Pannonibacter	Rhodobacterales	TRUE
QS--PCAM1A.fa	GCF_000383795	Saccharomonospora_saliphila_YIM_90502	0.329	0.671	0	Saccharomonospora	Pseudonocardiales	TRUE
QS--PCAM1A.fa	GCF_000384295	Amycolatopsis_balhimycina_FH_1894	0.329	0.671	0	Amycolatopsis	Pseudonocardiales	TRUE
QS--PCAM1A.fa	GCF_000384315	Amycolatopsis_nigrescens_CSC17Ta-90	0.329	0.671	0	Amycolatopsis	Pseudonocardiales	TRUE
QS--PCAM1A.fa	GCF_000400795	Dickeya_solani_IPO_2222	0.329	0.671	0	Dickeya	Enterobacterales	TRUE
QS--PCAM1A.fa	GCF_000420025	Patulibacter_americanus_DSM_16676	0.329	0.671	0	Patulibacter	Solirubrobacterales	TRUE
QS--PCAM1A.fa	GCF_000420145	Paracoccus_zeaxanthinifaciens_ATCC_21588	0.329	0.671	0	Paracoccus	Rhodobacterales	TRUE
QS--PCAM1A.fa	GCF_000421165	Marinobacter_daepoensis_DSM_16072	0.329	0.671	0	Marinobacter	Alteromonadales	TRUE
QS--PCAM1A.fa	GCF_000421705	Brevundimonas_naejangsanensis_DSM_23858	0.329	0.671	0	Brevundimonas	Caulobacterales	TRUE
QS--PCAM1A.fa	GCF_000422825	Nocardioides_insulae_DSM_17944	0.329	0.671	0	Nocardioides	Propionibacteriales	TRUE
QS--PCAM1A.fa	GCF_000425165	Photobacterium_halotolerans_DSM_18316	0.329	0.671	0	Photobacterium	Vibrionales	TRUE
QS--PCAM1A.fa	GCF_000429005	Novosphingobium_acidiphilum_DSM_19966	0.329	0.671	0	Novosphingobium	Sphingomonadales	TRUE
QS--PCAM1A.fa	GCF_000429045	Salinarimonas_rosea_DSM_21201	0.329	0.671	0	Salinarimonas	Rhizobiales	TRUE
QS--PCAM1A.fa	GCF_000429385	Alcaligenes_faecalis_subsp._phenolicus_DSM_16503	0.329	0.671	0	Alcaligenes	Burkholderiales	TRUE
QS--PCAM1A.fa	GCF_000430805	Chitinilyticum_aquatile_DSM_21506	0.329	0.671	0	Chitinilyticum	Neisseriales	TRUE
QS--PCAM1A.fa	GCF_000447205	Sphingobium_ummariense_RL-3	0.329	0.671	0	Sphingobium	Sphingomonadales	TRUE
QS--PCAM1A.fa	GCF_000496075	Lutibaculum_baratangense_AMV1	0.329	0.671	0	Lutibaculum	Rhizobiales	TRUE
QS--PCAM1A.fa	GCF_000515255	Rhodovibrio_salinarum_DSM_9154	0.329	0.671	0	Rhodovibrio	Rhodospirillales	TRUE
QS--PCAM1A.fa	GCF_000525635	Kutzneria_albida_DSM_43870	0.329	0.671	0	Kutzneria	Pseudonocardiales	TRUE
QS--PCAM1A.fa	GCF_000527095	Methylosarcina_lacus_LW14	0.329	0.671	0	Methylosarcina	Methylococcales	TRUE
QS--PCAM1A.fa	GCF_000576635	Skermanella_stibiiresistens_SB22	0.329	0.671	0	Skermanella	Rhodospirillales	TRUE
QS--PCAM1A.fa	GCF_000632105	Novosphingobium_resinovorum	0.329	0.671	0	Novosphingobium	Sphingomonadales	TRUE
QS--PCAM1A.fa	GCF_000648925	Caballeronia_jiangsuensis	0.329	0.671	0	Caballeronia	Burkholderiales	TRUE
QS--PCAM1A.fa	GCF_000685315	Hyphomonas_polymorpha_PS728	0.329	0.671	0	Hyphomonas	Rhodobacterales	TRUE
QS--PCAM1A.fa	GCF_000688655	Lonsdalea_quercina_subsp._quercina	0.329	0.671	0	Lonsdalea	Enterobacterales	TRUE
QS--PCAM1A.fa	GCF_000701705	Bilophila_wadsworthia_ATCC_49260	0.329	0.671	0	Bilophila	Desulfovibrionales	TRUE
QS--PCAM1A.fa	GCF_000711725	Roseomonas_aerilata_DSM_19363	0.329	0.671	0	Roseomonas	Rhodospirillales	TRUE
QS--PCAM1A.fa	GCF_000716755	Saccharothrix_syringae	0.329	0.671	0	Saccharothrix	Pseudonocardiales	TRUE
QS--PCAM1A.fa	GCF_000716785	Amycolatopsis_vancoresmycina	0.329	0.671	0	Amycolatopsis	Pseudonocardiales	TRUE
QS--PCAM1A.fa	GCF_000719955	Streptomyces_albidoflavus	0.329	0.671	0	Streptomyces	Streptomycetales	TRUE
QS--PCAM1A.fa	GCF_000720035	Corynebacterium_variabile	0.329	0.671	0	Corynebacterium	Corynebacteriales	TRUE
QS--PCAM1A.fa	GCF_000720455	Streptomyces_virginiae	0.329	0.671	0	Streptomyces	Streptomycetales	TRUE
QS--PCAM1A.fa	GCF_000720475	Streptomyces_aureocirculatus	0.329	0.671	0	Streptomyces	Streptomycetales	TRUE
QS--PCAM1A.fa	GCF_000720995	Streptomyces_celluloflavus	0.329	0.671	0	Streptomyces	Streptomycetales	TRUE
QS--PCAM1A.fa	GCF_000733855	Methylomicrobium_agile	0.329	0.671	0	Methylomicrobium	Methylococcales	TRUE
QS--PCAM1A.fa	GCF_000735365	Kluyvera_ascorbata_ATCC_33433	0.329	0.671	0	Kluyvera	Enterobacterales	TRUE
QS--PCAM1A.fa	GCF_000735505	Rahnella_aquatilis_CIP_78.65_=_ATCC_33071	0.329	0.671	0	Rahnella	Enterobacterales	TRUE
QS--PCAM1A.fa	GCF_000735515	Leclercia_adecarboxylata_ATCC_23216_=_NBRC_102595	0.329	0.671	0	Leclercia	Enterobacterales	TRUE
QS--PCAM1A.fa	GCF_000739855	Alcaligenes_faecalis_subsp._faecalis_NBRC_13111	0.329	0.671	0	Alcaligenes	Burkholderiales	TRUE
QS--PCAM1A.fa	GCF_000744705	Streptacidiphilus_albus_JL83	0.329	0.671	0	Streptacidiphilus	Streptomycetales	TRUE
QS--PCAM1A.fa	GCF_000764025	Pseudohaliea_rubra_DSM_19751	0.329	0.671	0	Pseudohaliea	Cellvibrionales	TRUE
QS--PCAM1A.fa	GCF_000764535	Sphingomonas_taxi	0.329	0.671	0	Sphingomonas	Sphingomonadales	TRUE
QS--PCAM1A.fa	GCF_000770305	Erwinia_oleae	0.329	0.671	0	Erwinia	Enterobacterales	TRUE
QS--PCAM1A.fa	GCF_000787755	Streptacidiphilus_albus	0.329	0.671	0	Streptacidiphilus	Streptomycetales	TRUE
QS--PCAM1A.fa	GCF_000787815	Streptacidiphilus_neutrinimicus	0.329	0.671	0	Streptacidiphilus	Streptomycetales	TRUE
QS--PCAM1A.fa	GCF_000805385	Mycobacterium_setense	0.329	0.671	0	Mycobacterium	Corynebacteriales	TRUE
QS--PCAM1A.fa	GCF_000813705	Morococcus_cerebrosus	0.329	0.671	0	Morococcus	Neisseriales	TRUE
QS--PCAM1A.fa	GCF_000963885	Tanticharoenia_sakaeratensis_NBRC_103193	0.329	0.671	0	Tanticharoenia	Rhodospirillales	TRUE
QS--PCAM1A.fa	GCF_000971395	Lysinimicrobium_iriomotense	0.329	0.671	0	Lysinimicrobium	Micrococcales	TRUE
QS--PCAM1A.fa	GCF_000974765	Sphingomonas_changbaiensis_NBRC_104936	0.329	0.671	0	Sphingomonas	Sphingomonadales	TRUE
QS--PCAM1A.fa	GCF_001028175	Caballeronia_mineralivorans_PML1(12)	0.329	0.671	0	Caballeronia	Burkholderiales	TRUE
QS--PCAM1A.fa	GCF_001044235	Mycobacterium_chlorophenolicum	0.329	0.671	0	Mycobacterium	Corynebacteriales	TRUE
QS--PCAM1A.fa	GCF_001044255	Mycobacterium_chubuense	0.329	0.671	0	Mycobacterium	Corynebacteriales	TRUE
QS--PCAM1A.fa	GCF_001267175	Oblitimonas_alkaliphila	0.329	0.671	0	Oblitimonas	Pseudomonadales	TRUE
QS--PCAM1A.fa	GCF_001270065	Limnohabitans_planktonicus_II-D5	0.329	0.671	0	Limnohabitans	Burkholderiales	TRUE
QS--PCAM1A.fa	GCF_001312005	Methylomonas_koyamae_JCM_16701	0.329	0.671	0	Methylomonas	Methylococcales	TRUE
QS--PCAM1A.fa	GCF_001402875	Blastochloris_viridis	0.329	0.671	0	Blastochloris	Rhizobiales	TRUE
QS--PCAM1A.fa	GCF_001440035	Bradyrhizobium_manausense	0.329	0.671	0	Bradyrhizobium	Rhizobiales	TRUE
QS--PCAM1A.fa	GCF_001457595	Mycobacterium_smegmatis	0.329	0.671	0	Mycobacterium	Corynebacteriales	TRUE
QS--PCAM1A.fa	GCF_001458415	Tropicibacter_multivorans	0.329	0.671	0	Tropicibacter	Rhodobacterales	TRUE
QS--PCAM1A.fa	GCF_001507315	Verrucosispora_maris	0.329	0.671	0	Verrucosispora	Micromonosporales	TRUE
QS--PCAM1A.fa	GCF_001514205	Streptomyces_griseoruber	0.329	0.671	0	Streptomyces	Streptomycetales	TRUE
QS--PCAM1A.fa	GCF_001515305	Aquitalea_pelogenes	0.329	0.671	0	Aquitalea	Neisseriales	TRUE
QS--PCAM1A.fa	GCF_001515505	Leclercia_adecarboxylata_ATCC_23216_=_NBRC_102595	0.329	0.671	0	Leclercia	Enterobacterales	TRUE
QS--PCAM1A.fa	GCF_001515525	Piscicoccus_intestinalis_NBRC_104926	0.329	0.671	0	Piscicoccus	Micrococcales	TRUE
QS--PCAM1A.fa	GCF_001544495	Caballeronia_telluris	0.329	0.671	0	Caballeronia	Burkholderiales	TRUE
QS--PCAM1A.fa	GCF_001544595	Burkholderia_peredens	0.329	0.671	0	Burkholderia	Burkholderiales	TRUE
QS--PCAM1A.fa	GCF_001545035	Burkholderia_glebae	0.329	0.671	0	Burkholderia	Burkholderiales	TRUE
QS--PCAM1A.fa	GCF_001552195	Actinomadura_latina_NBRC_106108	0.329	0.671	0	Actinomadura	Streptosporangiales	TRUE
QS--PCAM1A.fa	GCF_001552235	Actinomadura_rubrobrunea_NBRC_15275	0.329	0.671	0	Actinomadura	Streptosporangiales	TRUE
QS--PCAM1A.fa	GCF_001552315	Mycobacterium_chlorophenolicum_JCM_7439_=_NBRC_15527	0.329	0.671	0	Mycobacterium	Corynebacteriales	TRUE
QS--PCAM1A.fa	GCF_001558155	Pseudoruegeria_sabulilitoris	0.329	0.671	0	Pseudoruegeria	Rhodobacterales	TRUE
QS--PCAM1A.fa	GCF_001567585	Micromonospora_rosaria	0.329	0.671	0	Micromonospora	Micromonosporales	TRUE
QS--PCAM1A.fa	GCF_001570425	Mycobacterium_brisbanense	0.329	0.671	0	Mycobacterium	Corynebacteriales	TRUE
QS--PCAM1A.fa	GCF_001570965	Janibacter_corallicola_NBRC_107790	0.329	0.671	0	Janibacter	Micrococcales	TRUE
QS--PCAM1A.fa	GCF_001571305	Erwinia_persicina_NBRC_102418	0.329	0.671	0	Erwinia	Enterobacterales	TRUE
QS--PCAM1A.fa	GCF_001586935	Sterolibacterium_denitrificans	0.329	0.671	0	Sterolibacterium	Nitrosomonadales	TRUE
QS--PCAM1A.fa	GCF_001591025	Sphingomonas_soli_NBRC_100801	0.329	0.671	0	Sphingomonas	Sphingomonadales	TRUE
QS--PCAM1A.fa	GCF_001591305	Sphingobium_amiense_NBRC_102518	0.329	0.671	0	Sphingobium	Sphingomonadales	TRUE
QS--PCAM1A.fa	GCF_001592185	Bergeriella_denitrificans_NBRC_102155	0.329	0.671	0	Bergeriella	Neisseriales	TRUE
QS--PCAM1A.fa	GCF_001598375	Novosphingobium_capsulatum_NBRC_12533	0.329	0.671	0	Novosphingobium	Sphingomonadales	TRUE
QS--PCAM1A.fa	GCF_001598395	Sphingomonas_koreensis_NBRC_16723	0.329	0.671	0	Sphingomonas	Sphingomonadales	TRUE
QS--PCAM1A.fa	GCF_001598675	Serratia_rubidaea_NBRC_103169	0.329	0.671	0	Serratia	Enterobacterales	TRUE
QS--PCAM1A.fa	GCF_001612785	Nocardia_beijingensis_NBRC_16342	0.329	0.671	0	Nocardia	Corynebacteriales	TRUE
QS--PCAM1A.fa	GCF_001612865	Nocardia_cummidelens_NBRC_100378	0.329	0.671	0	Nocardia	Corynebacteriales	TRUE
QS--PCAM1A.fa	GCF_001612965	Nocardia_kruczakiae_NBRC_101016	0.329	0.671	0	Nocardia	Corynebacteriales	TRUE
QS--PCAM1A.fa	GCF_001613505	Nocardia_mikamii_NBRC_108933	0.329	0.671	0	Nocardia	Corynebacteriales	TRUE
QS--PCAM1A.fa	GCF_001653715	Methylobacterium_platani	0.329	0.671	0	Methylobacterium	Rhizobiales	TRUE
QS--PCAM1A.fa	GCF_001661915	Croceicoccus_pelagius	0.329	0.671	0	Croceicoccus	Sphingomonadales	TRUE
QS--PCAM1A.fa	GCF_001704275	Streptomyces_noursei_ATCC_11455	0.329	0.671	0	Streptomyces	Streptomycetales	TRUE
QS--PCAM1A.fa	GCF_001720135	Methylobrevis_pamukkalensis	0.329	0.671	0	Methylobrevis	Rhizobiales	TRUE
QS--PCAM1A.fa	GCF_001729705	Enterobacter_hormaechei_subsp._oharae	0.329	0.671	0	Enterobacter	Enterobacterales	TRUE
QS--PCAM1A.fa	GCF_001729725	Enterobacter_hormaechei_subsp._steigerwaltii	0.329	0.671	0	Enterobacter	Enterobacterales	TRUE
QS--PCAM1A.fa	GCF_001729785	Enterobacter_xiangfangensis	0.329	0.671	0	Enterobacter	Enterobacterales	TRUE
QS--PCAM1A.fa	GCF_001938565	Rhodoferax_antarcticus_ANT.BR	0.329	0.671	0	Rhodoferax	Burkholderiales	TRUE
QS--PCAM1A.fa	GCF_001939735	Photobacterium_proteolyticum	0.329	0.671	0	Photobacterium	Vibrionales	TRUE
QS--PCAM1A.fa	GCF_001941485	Corynebacterium_frankenforstense_DSM_45800	0.329	0.671	0	Corynebacterium	Corynebacteriales	TRUE
QS--PCAM1A.fa	GCF_001941825	Massilia_putida	0.329	0.671	0	Massilia	Burkholderiales	TRUE
QS--PCAM1A.fa	GCF_001956915	Monashia_flava	0.329	0.671	0	Monashia	Micrococcales	TRUE
QS--PCAM1A.fa	GCF_001956985	Paludisphaera_borealis	0.329	0.671	0	Paludisphaera	Planctomycetales	TRUE
QS--PCAM1A.fa	GCF_002000365	Thioalkalivibrio_denitrificans	0.329	0.671	0	Thioalkalivibrio	Chromatiales	TRUE
QS--PCAM1A.fa	GCF_002008225	Agrobacterium_salinitolerans	0.329	0.671	0	Agrobacterium	Rhizobiales	TRUE
QS--PCAM1A.fa	GCF_002017865	Rhodoferax_fermentans	0.329	0.671	0	Rhodoferax	Burkholderiales	TRUE
QS--PCAM1A.fa	GCF_002028405	Thiomonas_intermedia	0.329	0.671	0	Thiomonas	Burkholderiales	TRUE
QS--PCAM1A.fa	GCF_002077135	Metallibacterium_scheffleri	0.329	0.671	0	Metallibacterium	Xanthomonadales	TRUE
QS--PCAM1A.fa	GCF_002086125	Mycobacterium_arosiense_ATCC_BAA-1401_=_DSM_45069	0.329	0.671	0	Mycobacterium	Corynebacteriales	TRUE
QS--PCAM1A.fa	GCF_002093975	Thermoactinospora_rubra	0.329	0.671	0	Thermoactinospora	Streptosporangiales	TRUE
QS--PCAM1A.fa	GCF_002095385	Pantoea_eucrina	0.329	0.671	0	Pantoea	Enterobacterales	TRUE
QS--PCAM1A.fa	GCF_002109495	Magnetofaba_australis_IT-1	0.329	0.671	0	Magnetofaba	Magnetococcales	TRUE
QS--PCAM1A.fa	GCF_002119215	Pseudonocardia_autotrophica	0.329	0.671	0	Pseudonocardia	Pseudonocardiales	TRUE
QS--PCAM1A.fa	GCF_002205615	Roseateles_terrae	0.329	0.671	0	Roseateles	Burkholderiales	TRUE
QS--PCAM1A.fa	GCF_002205635	Sphingopyxis_witflariensis	0.329	0.671	0	Sphingopyxis	Sphingomonadales	TRUE
QS--PCAM1A.fa	GCF_002210095	Marinibacterium_profundimaris	0.329	0.671	0	Marinibacterium	Rhodobacterales	TRUE
QS--PCAM1A.fa	GCF_900090325	Micromonospora_pallida	0.329	0.671	0	Micromonospora	Micromonosporales	TRUE
QS--PCAM1A.fa	GCF_900091435	Micromonospora_chaiyaphumensis	0.329	0.671	0	Micromonospora	Micromonosporales	TRUE
QS--PCAM1A.fa	GCF_900091555	Micromonospora_mirobrigensis	0.329	0.671	0	Micromonospora	Micromonosporales	TRUE
QS--PCAM1A.fa	GCF_900091565	Micromonospora_marina	0.329	0.671	0	Micromonospora	Micromonosporales	TRUE
QS--PCAM1A.fa	GCF_900091585	Micromonospora_nigra	0.329	0.671	0	Micromonospora	Micromonosporales	TRUE
QS--PCAM1A.fa	GCF_900091615	Micromonospora_yangpuensis	0.329	0.671	0	Micromonospora	Micromonosporales	TRUE
QS--PCAM1A.fa	GCF_900100455	Roseospirillum_parvum	0.329	0.671	0	Roseospirillum	Rhizobiales	TRUE
QS--PCAM1A.fa	GCF_900102745	Geodermatophilus_telluris	0.329	0.671	0	Geodermatophilus	Geodermatophilales	TRUE
QS--PCAM1A.fa	GCF_900103975	Geodermatophilus_soli	0.329	0.671	0	Geodermatophilus	Geodermatophilales	TRUE
QS--PCAM1A.fa	GCF_900104815	Streptomyces_misionensis	0.329	0.671	0	Streptomyces	Streptomycetales	TRUE
QS--PCAM1A.fa	GCF_900105065	Friedmanniella_luteola	0.329	0.671	0	Friedmanniella	Propionibacteriales	TRUE
QS--PCAM1A.fa	GCF_900106995	Saccharopolyspora_shandongensis	0.329	0.671	0	Saccharopolyspora	Pseudonocardiales	TRUE
QS--PCAM1A.fa	GCF_900107685	Paraburkholderia_sartisoli	0.329	0.671	0	Paraburkholderia	Burkholderiales	TRUE
QS--PCAM1A.fa	GCF_900107925	Amycolatopsis_pretoriensis	0.329	0.671	0	Amycolatopsis	Pseudonocardiales	TRUE
QS--PCAM1A.fa	GCF_900109605	Rhizobium_oryzae	0.329	0.671	0	Rhizobium	Rhizobiales	TRUE
QS--PCAM1A.fa	GCF_900109705	Roseivivax_marinus	0.329	0.671	0	Roseivivax	Rhodobacterales	TRUE
QS--PCAM1A.fa	GCF_900111175	Actinokineospora_terrae	0.329	0.671	0	Actinokineospora	Pseudonocardiales	TRUE
QS--PCAM1A.fa	GCF_900111315	Roseivivax_roseus	0.329	0.671	0	Roseivivax	Rhodobacterales	TRUE
QS--PCAM1A.fa	GCF_900111455	Geodermatophilus_poikilotrophus	0.329	0.671	0	Geodermatophilus	Geodermatophilales	TRUE
QS--PCAM1A.fa	GCF_900111555	Marinobacter_segnicrescens	0.329	0.671	0	Marinobacter	Alteromonadales	TRUE
QS--PCAM1A.fa	GCF_900114775	Marinobacter_zhejiangensis	0.329	0.671	0	Marinobacter	Alteromonadales	TRUE
QS--PCAM1A.fa	GCF_900114895	Ectothiorhodospira_mobilis	0.329	0.671	0	Ectothiorhodospira	Chromatiales	TRUE
QS--PCAM1A.fa	GCF_900115065	Formivibrio_citricus	0.329	0.671	0	Formivibrio	Neisseriales	TRUE
QS--PCAM1A.fa	GCF_900129095	Microbulbifer_donghaiensis	0.329	0.671	0	Microbulbifer	Cellvibrionales	TRUE
QS--PCAM1A.fa	GCF_900129495	Geodermatophilus_nigrescens	0.329	0.671	0	Geodermatophilus	Geodermatophilales	TRUE
QS--PCAM1A.fa	GCF_900148505	Pseudoxanthobacter_soli_DSM_19599	0.329	0.671	0	Pseudoxanthobacter	Rhizobiales	TRUE
QS--PCAM1A.fa	GCF_900184245	Brachybacterium_massiliense	0.329	0.671	0	Brachybacterium	Micrococcales	TRUE
QS--PCAM1A.fa	GCF_900188205	Geodermatophilus_saharensis	0.329	0.671	0	Geodermatophilus	Geodermatophilales	TRUE
QS--PCAM1A.fa	GCF_900188445	Actinomadura_meyerae	0.329	0.671	0	Actinomadura	Streptosporangiales	TRUE
QS--PCAM1A.fa	GCF_000015325	Acidovorax_citrulli_AAC00-1	0.28	0.72	0	Acidovorax	Burkholderiales	FALSE
QS--PCAM1A.fa	GCF_000164035	Achromobacter_piechaudii_ATCC_43553	0.28	0.72	0	Achromobacter	Burkholderiales	FALSE
QS--PCAM1A.fa	GCF_000185965	Pseudoxanthomonas_suwonensis_11-1	0.28	0.72	0	Pseudoxanthomonas	Xanthomonadales	FALSE
QS--PCAM1A.fa	GCF_000208825	Aeromonas_caviae_Ae398	0.28	0.72	0	Aeromonas	Aeromonadales	FALSE
QS--PCAM1A.fa	GCF_000218805	Acidovorax_avenae_subsp._avenae_RS-1	0.28	0.72	0	Acidovorax	Burkholderiales	FALSE
QS--PCAM1A.fa	GCF_000236665	Dechlorosoma_suillum_PS	0.28	0.72	0	Azospira	Rhodocyclales	FALSE
QS--PCAM1A.fa	GCF_000287215	Aeromonas_media_WS	0.28	0.72	0	Aeromonas	Aeromonadales	FALSE
QS--PCAM1A.fa	GCF_000310125	Thauera_sp._27	0.28	0.72	0	Thauera	Rhodocyclales	FALSE
QS--PCAM1A.fa	GCF_000377345	Thioalkalivibrio_sp._ALJ16	0.28	0.72	0	Thioalkalivibrio	Chromatiales	FALSE
QS--PCAM1A.fa	GCF_000377405	Thioalkalivibrio_sp._ALE31	0.28	0.72	0	Thioalkalivibrio	Chromatiales	FALSE
QS--PCAM1A.fa	GCF_000377445	Thioalkalivibrio_sp._ALE9	0.28	0.72	0	Thioalkalivibrio	Chromatiales	FALSE
QS--PCAM1A.fa	GCF_000377465	Thioalkalivibrio_sp._ALE30	0.28	0.72	0	Thioalkalivibrio	Chromatiales	FALSE
QS--PCAM1A.fa	GCF_000377485	Thioalkalivibrio_sp._ALE27	0.28	0.72	0	Thioalkalivibrio	Chromatiales	FALSE
QS--PCAM1A.fa	GCF_000381445	Thioalkalivibrio_sp._ALE22	0.28	0.72	0	Thioalkalivibrio	Chromatiales	FALSE
QS--PCAM1A.fa	GCF_000383695	Thioalkalivibrio_sp._ALJ15	0.28	0.72	0	Thioalkalivibrio	Chromatiales	FALSE
QS--PCAM1A.fa	GCF_000411215	Delftia_acidovorans_CCUG_15835	0.28	0.72	0	Delftia	Burkholderiales	FALSE
QS--PCAM1A.fa	GCF_000426345	Cupriavidus_sp._amp6	0.28	0.72	0	Cupriavidus	Burkholderiales	FALSE
QS--PCAM1A.fa	GCF_000427505	Rhodanobacter_sp._OR444	0.28	0.72	0	Rhodanobacter	Xanthomonadales	FALSE
QS--PCAM1A.fa	GCF_000472465	Cupriavidus_taiwanensis_STM_6018	0.28	0.72	0	Cupriavidus	Burkholderiales	FALSE
QS--PCAM1A.fa	GCF_000612685	Castellaniella_defragrans_65Phen	0.28	0.72	0	Castellaniella	Burkholderiales	FALSE
QS--PCAM1A.fa	GCF_000701085	Aeromonas_sp._HZM	0.28	0.72	0	Aeromonas	Aeromonadales	FALSE
QS--PCAM1A.fa	GCF_000708085	Aeromonas_dhakensis	0.28	0.72	0	Aeromonas	Aeromonadales	FALSE
QS--PCAM1A.fa	GCF_000740675	Massilia_sp._BSC265	0.28	0.72	0	Massilia	Burkholderiales	FALSE
QS--PCAM1A.fa	GCF_000745265	Massilia_sp._9096	0.28	0.72	0	Massilia	Burkholderiales	FALSE
QS--PCAM1A.fa	GCF_000754225	Cobetia_amphilecti	0.28	0.72	0	Cobetia	Oceanospirillales	FALSE
QS--PCAM1A.fa	GCF_000757485	Achromobacter_sp._RTa	0.28	0.72	0	Achromobacter	Burkholderiales	FALSE
QS--PCAM1A.fa	GCF_000824845	Mesorhizobium_sp._ORS3359	0.28	0.72	0	Mesorhizobium	Rhizobiales	FALSE
QS--PCAM1A.fa	GCF_000831325	Thauera_sp._SWB20	0.28	0.72	0	Thauera	Rhodocyclales	FALSE
QS--PCAM1A.fa	GCF_000832305	Cupriavidus_basilensis	0.28	0.72	0	Cupriavidus	Burkholderiales	FALSE
QS--PCAM1A.fa	GCF_000833595	Burkholderia_sp._MSHR3999	0.28	0.72	0	Burkholderia	Burkholderiales	FALSE
[truncated: 10,534 more rows]
