# Supplementary material for: Complete genome sequence and genetic features of a novel Pseudomonas sp. isolate (CAM1A) from tsetse fly gut captured in Dodeo, Cameroon
Source: BMC Genom Data. 2025 Dec 13;27:11. doi: 10.1186/s12863-025-01398-z (PMC12822146; doi:10.1186/s12863-025-01398-z)
Supplement: Supplementary file 7 — Supplementary Material 7: Maximum-likelihood MLSA tree. The tree was generated automatically with autoMLST server. A total of 84 genes were involved in the analysis and 50 reference organisms were used in the final tree. The query organism is marked blue. [file 12863_2025_1398_MOESM7_ESM.xlsx]

## Sheet: Table S1. KmerFinder results
# Assembly	Num	Score	Expected	Template_length	Query_Coverage	Template_Coverage	Depth	tot_query_Coverage	tot_template_Coverage	tot_depth	q_value	p_value	Accession Number	Description	TAXID	Taxonomy	TAXID Species	Species
GCF_001007005.1	3934	75183	19	159581	48.04	46.35	0.46	48.04	46.35	0.46	75123.3	1e-26	NZ_LN847264.1	Pseudomonas sp. CCOS 191 genome assembly Pseudomonas sp. strain CCOS 191, chromosome : I	1649877	cellular organisms; Bacteria; Proteobacteria; Gammaproteobacteria; Pseudomonadales; Pseudomonadaceae; Pseudomonas; unclassified Pseudomonas; Pseudomonas sp. CCOS 191	1649877	Pseudomonas sp. CCOS 191
GCF_019646095.1	12100	10620	42	150580	6.79	6.94	0.07	28.81	29.17	0.29	10493.6	1e-26	NZ_CP081016.1	Pseudomonas sp. 2hn chromosome, complete genome	2866626	cellular organisms; Bacteria; Proteobacteria; Gammaproteobacteria; Pseudomonadales; Pseudomonadaceae; Pseudomonas; unclassified Pseudomonas; Pseudomonas sp. 2hn	2866626	Pseudomonas sp. 2hn
GCF_000498975.2	24486	6694	49	169320	4.28	3.94	0.04	42.04	38.14	0.38	6547.68	1e-26	NZ_CP009365.1	Pseudomonas soli strain SJ10, complete genome	1306993	cellular organisms; Bacteria; Proteobacteria; Gammaproteobacteria; Pseudomonadales; Pseudomonadaceae; Pseudomonas; Pseudomonas soli	1306993	Pseudomonas soli
GCF_019139675.1	6926	3978	45	152630	2.54	2.59	0.03	39.08	39.38	0.39	3843.84	1e-26	NZ_CP077077.1	Pseudomonas sp. COW77 chromosome, complete genome	2842354	cellular organisms; Bacteria; Proteobacteria; Gammaproteobacteria; Pseudomonadales; Pseudomonadaceae; Pseudomonas; Pseudomonas maumuensis	2842354	Pseudomonas maumuensis
GCF_025163535.1	2523	2454	45	151620	1.57	1.61	0.02	27.25	27.45	0.28	2320.35	1e-26	NZ_CP104107.1	Pseudomonas mosselii strain PH4 chromosome, complete genome	78327	cellular organisms; Bacteria; Proteobacteria; Gammaproteobacteria; Pseudomonadales; Pseudomonadaceae; Pseudomonas; Pseudomonas putida group; Pseudomonas mosselii	78327	Pseudomonas mosselii
GCF_019139535.1	24580	2012	42	140265	1.29	1.42	0.01	20.59	22.4	0.23	1888.32	1e-26	NZ_CP077073.1	Pseudomonas sp. COW39 chromosome, complete genome	2842357	cellular organisms; Bacteria; Proteobacteria; Gammaproteobacteria; Pseudomonadales; Pseudomonadaceae; Pseudomonas; Pseudomonas muyukensis	2842357	Pseudomonas muyukensis
Template: shows the accession numbers or name of the template sequences
Assembly: RefSeq assembly accession ID
Num: is the sequence number of accession entry in the KmerFinder database
Score: is the total number of matching Kmers between the query and the template
Expected: is the expected score, i.e.the expected total number of matching Kmers between query and template (randomly selected).
Template length: is the number of Kmers in the template
Query_Coverage [%]: is the percentage of input query Kmers that match the template.
Template_Coverage [%]: is the template coverage.
Depth: is the number of matched kmers in the query sequence divided by the total number of Kmers in the template. For read files this estimates the sequencing depth.
tot_query_Coverage [%]: is calculated based on the ratio of the score and the number of kmers in the query sequence, where the score includes kmers matched before.
tot_template_Coverage [%]: is calculated based on ratio of the score and the number of unique kmers in the template sequence, where the score includes kmers matched before.
tot_depth: depth value based on all query kmers that can be found in the template sequence .
q_value: is the quantile in a standard Pearson Chi-square test, to test whether the current template is a significant hit.
p_value: is the p-value corresponding to the obtained q_value.
Accession number: accession number of entry ID in fasta file.
Description: additional descriptions available in fasta file, or in the case of organism databases the identifier lines of fasta files.
TAXID: NCBI's TaxID number of the hit
Taxonomy: complete taxonomy of the hit
TAXID Species: NCBI's species TaxID number of the hit (sometimes bacterial strain or substrain TaxIDs can be given above)
Species: Species name
